# Supplementary material for: Proteomic survey of the Streptomyces coelicolor nucleoid
Source: J Proteomics. 2013 May 27;83:37–46. doi: 10.1016/j.jprot.2013.02.033 (PMC3784963; doi:10.1016/j.jprot.2013.02.033)
Supplement: Supplementary material. — Supplementary figure S1: (worksheet "fig. 1 growth curve") Data from which the growth curve shown in Figure 1 is derived. Supplementary figure S2: (worksheet "Total list replicate 1") Total list of proteins detected in nucleoid fractions in replicate 1 of this experiment. Supplementary figure S3: ("Total list replicate 2") Total list of proteins detected in nucleoid fractions in replicate 2 of this experiment. Supplementary figure S4: (worksheet "Figure 2") Data from which the growth curve shown in Figure 2 is derived. Supplementary figure S5: (worksheet "Figure 3") Data from which the growth curve shown in Figure 3 is derived. Supplementary figure S6: (worksheet "DNAbinder (U)") DNAbinder scores for all proteins detected at high abundance in nucloid fractions. Scores above the threshold for high likelihood of DNA-binding ability are shaded in green while those below the threshold are shaded in grey. Supplementary figure S7: (worksheet "D+U replicate 1") List of all proteins detected in nucleoid fractions at high abundance in replicate 1 of the experiment. Shading is as follows: black, category D; green, category U with DNAbinder score < 0; grey, category U with DNAbinder score > 0; red, proteins present in one replicate only. Supplementary figure S8: (worksheet "D+U replicate 2") List of all proteins detected in nucleoid fractions at high abundance in replicate 2 of the experiment. Shading is as follows: black, category D; green, category U with DNAbinder score < 0; grey, category U with DNAbinder score > 0; red, proteins present in one replicate only. Supplementary figure S9: (worksheet "Proteins for table 1") List of proteins from Table 1, with full functional annotation and DNAbinder scores shown. Supplementary figure S10: (worksheet "Table 1") Data from which the growth curve shown in Table 1 is derived. [file mmc1.xlsx]

## Sheet: fig. 1 (growth curve)
Each point represents the SEM of four flasks (A, B, C and D)
Hours	A	B	C	D		Hours	Mean	SD	SEM
13	0.116	0.113	0.103	0.111		13	0.11075	0.00556028	0.00321023
17	0.42	0.44	0.394	0.38		17	0.4085	0.0267519	0.0154452
20	1.596	1.756	1.956	1.696		20	1.751	0.151767	0.0876229
23	0.732	2.672	2.772	2.908		23	2.271	1.03055	0.594988
26	5.968	5.768	6.384	5.96		26	6.02	0.259682	0.149927
36	9.696	11.2	10.72	11.904		36	10.88	0.92708	0.53525
45	12	12.8	14.176	12.768		45	12.936	0.905615	0.522857
71	12.544	14.08	16.448	14.752		71	14.456	1.6179	0.934095
95	16.384	16.672	21.696	15.84		95	14.456	2.72063	1.57075
		act
		20	36	71
M145	mean	0.09225	0.3205	4.596																																							20	36	71
	SD	0.0201391	0.186452	0.186222										1.73205																											M145	mean	0.07425	0.21625	0.351
	SEM	0.0116273	0.107648	0.107515																																						SD	0.0136741797524683/1.732051	0.019706	0.0173914
		red
		20	36	71
M145	mean	0.07425	0.21625	0.351
	SD	0.0136742	0.019706	0.0173914
	SEM	0.00789479	0.0113773	0.010041

## Sheet: readme
	Lists of all identified proteins (and their emPAI score, protein score and protein coverage) in sheets "totla list replicate 1" and "total list replicate 2"
	Data incorporated into figures are in sheets "fig. 2", "fig. 3" and "fig. 4"
	DNAbinder scores are in sheet "DNAbinder (U)"
	The top 24 most abundant proteins from amalgamated categories D and U are in sheet "Table 1"
	raw files and MASCOT dat files are in the PRIDE database under accession numbers 27029-27034 (username: review91665, password: .RBKr_Mf).
		Total proteins identified	Total class D proteins	%
	Replicate 1	883	130	14.7225
	Replicate 2	848	122	14.3868

## Sheet: Total list replicate 1
prot_acc	prot_desc	Category	prot_score	prot_sequences_sig	prot_cover	empai
Q9S2E4	Putative short chain oxidoreductase;	C	1029	13	69.8	5.26
Q9KXU5	60 kDa chaperonin 2; AltName: Full=GroEL protein 2; AltName: Full=Protein Cpn60 2;	C	2432	23	55.8	3.26
Q9X828	Putative oxidoreductase;	C	440	7	71.1	2.79
P40171	60 kDa chaperonin 1; AltName: Full=HSP58; AltName: Full=Protein Cpn60 1; AltName: Full=groEL1 protein;	C	2034	22	54	2.6
Q9X469	Superoxide dismutase; EC=1.15.1.1;	C	623	8	57.7	2.56
Q9L0X3	Cold-shock protein;	C	77	3	34.3	2.17
P0A345	10 kDa chaperonin; AltName: Full=GroES protein; AltName: Full=Protein Cpn10;	C	141	4	57.8	1.85
P37977	SCO4036 salt-stress protein	C	119	4	33	1.8
O51917	Superoxide dismutase [Fe-Zn] 1; EC=1.15.1.1; AltName: Full=FeSOD I; AltName: Full=SOD2;	C	659	6	53.1	1.76
Q9K3R0	Putative oxidoreductase;	C	467	8	46.3	1.58
Q9KY21	Putative thiol-specific antioxidant protein;	C	290	4	46.7	1.37
O69830	SCO6042 chlorite dismutase / heme peroxidase	C	229	7	43.6	1.36
Q9S441	Cold shock protein; F40;	C	69	2	23.9	1.16
Q9KXU6	Cold shock protein; Cold-shock like protein;	C	43	2	34.3	1.11
Q9L0X7	Putative stress response protein;	C	426	4	27.8	1.09
Q9RJ37	Putative oxidoreductase;	C	145	5	27.1	0.79
Q05558	Chaperone protein DnaK; AltName: Full=HSP70; AltName: Full=Heat shock 70 kDa protein; AltName: Full=Heat shock protein 70;	C	487	11	28.5	0.74
Q9RJ32	Putative stress-like protein;	C	161	3	32.5	0.69
Q9KZQ2	SCO2901 Peroxiredoxin	C	127	3	23.9	0.68
Q9K4G5	SCO4173 Peroxiredoxin	C	219	2	17.4	0.61
Q9EWT0	Putative oxidoreductase;	C	270	6	34.5	0.6
Q9X890	Putative oxidoreductase;	C	157	4	20	0.56
Q8CJX7	Putative oxidoreductase;	C	162	7	24	0.55
Q9L0T9	Cold shock protein;	C	25	1	23.9	0.47
Q9K3Z8	Putative oxidoreductase;	C	236	3	40.2	0.44
Q9F2Z5	Putative oxidoreductase;	C	192	4	15.2	0.4
P52230	Thioredoxin; Short=Trx;	C	120	1	22.7	0.27
Q9FBJ1	SCO5167 Ferritin-like	C	68	2	13.5	0.25
Q9K4H0	Putative oxidoreductase;	C	96	2	13.1	0.24
Q9RDK4	SCO2582 Protease with chaperone function	C	132	3	12.9	0.23
P80735	Superoxide dismutase [Ni]; EC=1.15.1.1; AltName: Full=NiSOD; AltName: Full=Nickel-containing superoxide dismutase; Flags: Precursor;	C	31	1	33.6	0.22
Q9K4L5	Putative stress-inducible protein;	C	51	2	10.3	0.2
Q9KYM4	Putative oxidoreductase;	C	82	1	9.9	0.12
Q9K4G9	Putative oxidoreductase;	C	51	1	12.2	0.12
Q9KY78	Putative oxidoreductase;	C	46	1	12.4	0.1
Q9F387	Putative oxidoreductase;	C	28	1	3.3	0.1
P52215	Thioredoxin reductase; Short=TRXR; EC=1.8.1.9;	C	61	1	14.9	0.09
Q9RIS2	Thioredoxin reductase; EC=1.8.1.9;	C	61	1	7.4	0.09
Q8CK46	Putative oxidoreductase (Putative aldo/keto reductase);	C	50	1	5.3	0.09
Q9F2W7	Putative oxidoreductase;	C	63	1	3.4	0.08
Q9KZG8	Putative oxidoreductase;	C	53	1	8.7	0.08
P40170	Chaperone protein DnaJ 1;	C	47	1	7	0.08
Q9RDD8	Putative oxidoreductase;	C	38	1	4.1	0.08
Q9KZE7	Putative oxidoreductase;	C	24	1	6.7	0.07
Q9K4L6	Putative thioredoxin reductase;	C	30	1	9.7	0.05
Q8CJV9	Chaperone protein ClpB;	C	36	1	6.9	0.03
Q93IZ7	Putative chaperone;	C	36	1	5	0.03
Q9X7Z9	Putative transcriptional regulator;	D	216	3	36.6	4.47
Q9KXR9	Putative uncharacterized protein SCO1480;	D	482	6	58.9	3.49
Q9F2U7	SCO4614 YajQ putative nucleotide-binding protein	D	583	8	47.5	3.4
P0A3H5	DNA-binding protein HU 1; AltName: Full=HSl;	D	284	5	62.4	3.24
P0A4Q4	SCO5592 predicted RNA-binding protein	D	168	3	54.4	2.69
O52732	Putative DNA binding protein; Putative DNA-binding protein;	D	368	6	37.1	2.12
Q9XA42	Putative transcriptional regulator;	D	683	8	50	1.99
P60312	DNA-directed RNA polymerase subunit alpha; Short=RNAP subunit alpha; EC=2.7.7.6; AltName: Full=RNA polymerase subunit alpha; AltName: Full=Transcriptase subunit alpha;	D	728	10	47.6	1.69
Q9KYW8	Putative two-component system response regulator;	D	207	6	44.1	1.29
Q9KYP0	Putative asnC-family transcriptional regulator;	D	382	5	30.5	1.28
Q9AK96	SCO1366 Transcriptional regulator (PadR-family)	D	487	6	38.7	1.2
Q9X8U3	Single-stranded DNA-binding protein 2; Short=SSB 2; AltName: Full=Helix-destabilizing protein 2;	D	595	5	39.2	1.1
Q9X8N1	Putative Lsr2-like protein;	D	318	3	43.2	1.09
Q9RJ29	Putative transcriptional regulator;	D	69	2	32.9	1.07
Q9XA07	Putative regulatory protein;	D	451	5	39.2	1.06
Q9ZBR8	SCO5561 Transcriptional regulator (Lrp/AsnC-family)	D	66	2	37.7	0.97
Q9L0Q9	Putative transcriptional factor regulator;	D	255	4	42.5	0.94
Q9RKY4	Putative AsnC-family transcriptional regulatory protein;	D	132	4	47.3	0.93
Q93RV4	Putative IclR-family transcriptional regulator;	D	217	6	47.9	0.88
O86809	Two-component regulator;	D	261	5	32.1	0.86
Q9FCA3	Putative transcriptional regulatory protein;	D	153	4	25.2	0.65
Q9RKK8	Putative LSR2-like protein;	D	101	2	21	0.64
Q9L2B5	Putative transcriptional regulator;	D	153	3	39.9	0.62
Q04942	Transcriptional regulatory protein AfsQ1;	D	90	4	26.2	0.61
Q8CJU3	Putative phosphate transport system regulator;	D	115	4	26.2	0.6
Q9ZBF4	Putative regulatory protein;	D	45	1	11.7	0.57
Q9KYU7	Putative deoR-family transcriptional regulator;	D	126	4	20.2	0.56
P0A3H7	DNA-binding protein HU 2;	D	184	2	11.9	0.49
Q9F367	Putative tetR-family transcriptional regulatory protein;	D	213	3	53.1	0.48
Q9KXI9	Putative MarR-family transcriptional regulator;	D	61	2	29.9	0.48
Q9XA31	Putative transcriptional regulator;	D	144	3	27.3	0.47
Q8KVT8	Putative two-component response regulator; Flags: Fragment;	D	134	3	22.6	0.47
Q9RKJ5	Putative DNA-binding protein;	D	68	1	14.7	0.45
Q9RJ54	Putative two-component response regulator;	D	68	3	26	0.45
Q9L0R1	Putative response regulator;	D	116	2	24.7	0.44
P36266	Transcription antitermination protein nusG;	D	111	3	15	0.44
Q9EWM4	Putative transcriptional regulator;	D	43	2	12.3	0.44
Q9X8T6	SCO3900 Trasncriptional regulator (PadR-family)	D	93	3	17.3	0.43
Q9WX06	SCO3328 bdtA Transcriptional regulator (HtT)	D	31	1	15.7	0.43
Q9RI42	Putative luxR family two-component response regulator;	D	132	3	32.6	0.42
Q9KY72	Putative two-component system DNA-binding response regulator;	D	127	3	12	0.4
Q9KZP8	SCO1384 Possible nucleotide-binding protein	D	260	3	16.9	0.37
Q9RIW6	Putative transcriptional regulatory protein;	D	20	1	28.4	0.37
Q9XA05	Putative DNA-binding protein;	D	60	2	19.8	0.36
O69980	Transcriptional repressor NrdR;	D	94	2	16.5	0.34
Q9RD98	SCO2853 Transcriptional regulator (HtH) (HxlR-like)	D	30	2	8.7	0.34
Q9KY14	Putative regulatory protein;	D	154	3	19.1	0.33
Q9Z551	Putative transcriptional regulator;	D	105	2	32.8	0.33
Q9EWV6	SCO4923 Nucleotide-binding protein Maf	D	140	2	13.6	0.32
Q9KZX2	Putative transcriptional regulator;	D	92	2	17	0.32
Q9X8G9	Putative transcriptional regulator;	D	69	2	28.4	0.31
Q9RCV4	Putative TetR-family regulator;	D	66	2	10.8	0.31
Q9F3K9	SCO5256 Zinc finger/ribbon protein	D	90	2	15.3	0.3
Q9KXS8	Putative regulatory protein;	D	86	2	19.9	0.29
Q9AK74	SCO4043 Transcriptional regulator (Arc/MetJ-family)	D	47	1	20.4	0.29
P0A4I1	Transcriptional regulatory protein CutR; AltName: Full=Defective melC1 suppressor protein;	D	113	2	21.7	0.28
Q9KYR1	Putative transcriptional termination/antitermination factor;	D	97	3	17.6	0.28
Q9ZEP4	Transcriptional regulatory protein CseB;	D	161	2	22.2	0.27
P27903	DNA polymerase III subunit beta; EC=2.7.7.7;	D	95	3	17.8	0.26
Q9X904	Putative transcriptional regulator;	D	55	1	12.8	0.26
Q9S2B9	Putative regulatory protein;	D	24	1	8	0.26
Q9ADH9	Putative DNA polymerase;	D	77	2	14.3	0.25
Q9L062	AraC-family transcriptional regulator;	D	123	3	11.6	0.24
Q8CK07	Putative transcriptional regulatory protein;	D	37	1	10.7	0.24
Q9X810	Putative response regulator;	D	68	1	8.3	0.22
Q9L1Y3	SCO2652 Transcriptional regulator (Rrf2-family)	D	40	1	9.7	0.21
Q93IX1	Putative transcriptional regulatory protein;	D	29	1	15.5	0.2
Q9KXM1	Putative marR-family protein;	D	22	1	16.6	0.2
Q9L101	Putative asnC-family regulatory protein;	D	30	1	12	0.19
Q9X8V0	Putative transcriptional regulator;	D	28	1	19.5	0.19
Q9X8E8	Putative merR-family transcriptional regulator;	D	27	1	10.7	0.19
Q9RKK3	SCO4081 Transcriptional regulator (ArsR-family)	D	25	1	7.5	0.19
P35886	DNA gyrase subunit B; EC=5.99.1.3;	D	114	4	10.9	0.18
P18183	RNA polymerase principal sigma factor hrdB;	D	51	3	12.9	0.18
Q9L0Z6	Putative transcriptional regulator;	D	76	2	12.8	0.17
O50502	Probable transcriptional repressor protein;	D	201	2	8.9	0.16
Q9F391	Putative transcriptional regulator;	D	133	1	26.8	0.16
Q7AKS6	Putative DNA-binding protein;	D	90	1	12.6	0.16
Q9X7P9	Putative transcriptional accessory protein;	D	89	4	12.3	0.16
Q9KYE8	Putative MarR-family transcriptional regulator;	D	26	1	15.4	0.16
Q9ADK8	Putative tetR-family transcriptional regulator;	D	55	1	20.2	0.15
Q9ADP7	Putative tetR family regulatory protein;	D	39	1	16.7	0.15
Q9K3Z4	SCO1339 Transcriptional repressor	D	35	1	14.1	0.15
Q9S253	Putative transcriptional regulator;	D	72	1	20.9	0.14
Q9S2V6	Putative transcriptional regulator;	D	64	1	4.3	0.14
Q9FBI8	Putative tetR-family transcriptional regulator;	D	63	1	12.7	0.14
Q9X8M4	Putative tetR-family regulator;	D	57	1	7.7	0.14
Q9S2Q4	Putative gntR-family transcriptional regulator;	D	41	1	6.3	0.14
Q9L240	Putative TetR-family transcriptional regulator;	D	31	1	16.2	0.14
Q9S2K0	DNA polymerase I;	D	207	4	13.8	0.13
Q9KZ82	Putative two-component system reponse regulator;	D	111	1	4.9	0.13
Q93S03	Putative regulatory protein;	D	99	1	7.1	0.13
Q9S1Q0	Putative transcriptional regulator;	D	81	1	4.5	0.13
Q9F2W5	Putative two-component system response regulator;	D	81	1	13.5	0.13
O87834	RNA polymerase sigma factor;	D	80	1	11.9	0.13
O69998	Putative DNA gyrase subunit B;	D	55	3	6.8	0.13
Q9RD90	SCO2861 Possible sigma factor	D	51	1	18.8	0.13
Q9X7X3	Putative transcriptional regulator;	D	50	1	15.4	0.13
P27902	Chromosomal replication initiator protein DnaA;	D	43	3	7.3	0.13
Q9X8Q7	Putative two-component system regulator;	D	43	1	13.2	0.13
Q9ZBU8	Putative two-component system response regulator;	D	43	1	11.9	0.13
Q9X850	Putative two component system response regulator;	D	40	1	19.6	0.13
Q9XAE5	Putative tetR-family transcriptional regulator;	D	36	1	9.7	0.13
Q9L1E5	Putative AbaA-like regulatory protein;	D	31	1	16.4	0.13
O69979	LexA repressor; EC=3.4.21.88;	D	29	1	8.5	0.13
Q9ZBV3	Putative transcriptional regulator;	D	25	1	17.3	0.13
O50496	Two-component system regulator;	D	22	0	13.6	0.13
Q9FBR2	Putative two-component system response regulator;	D	64	1	18	0.12
Q9ADD0	SCO5337 Transcriptional regulator HtH (Xre-family)	D	55	1	14.4	0.12
Q9X8S0	Putative two-component system regulator;	D	43	1	7.3	0.12
Q9L0A4	Putative gntR-family transcriptional regulator;	D	38	1	17.9	0.12
Q9K3P4	Putative tetR-family transcriptional regulatory protein;	D	33	1	7.3	0.12
Q9WX14	Redox-sensing transcriptional repressor rex;	D	24	1	12.4	0.12
Q9ZBS6	Putative two-component system response regulator;	D	77	1	13.1	0.11
Q9S261	Putative tetR transcriptional regulator;	D	62	1	14.7	0.11
Q93JK5	Putative IclR-family transcriptional regulatory protein;	D	57	1	9.4	0.11
Q93RX8	Putative gntR-family regulatory protein;	D	47	1	6.8	0.11
Q9RKU6	Transcriptional regulator for glyoxylate bypass;	D	37	1	8.5	0.11
Q9Z515	Sporulation transcription regulator whiA;	D	45	1	13.4	0.09
P18249	RNA polymerase principal sigma factor hrdD;	D	42	1	11.7	0.08
Q8CJR6	Transcription termination factor Rho 1; EC=3.6.4.-; AltName: Full=ATP-dependent helicase Rho 1;	D	35	2	17.1	0.08
Q9F3K1	SCO5264 Transcriptional regulator (PadR-like)	D	34	1	15.3	0.08
Q9L0L0	DNA-directed RNA polymerase subunit beta; Short=RNAP subunit beta; EC=2.7.7.6; AltName: Full=RNA polymerase subunit beta; AltName: Full=Transcriptase subunit beta;	D	114	3	6.7	0.07
Q8CJT1	DNA-directed RNA polymerase subunit beta~; Short=RNAP subunit beta~; EC=2.7.7.6; AltName: Full=RNA polymerase subunit beta~; AltName: Full=Transcriptase subunit beta~;	D	97	3	7.6	0.07
Q9X9W7	SCO1905 TROVE-domain RNA-binding protein	D	72	1	9.2	0.05
Q9ZBP0	Putative regulatory protein;	D	56	1	8.4	0.05
Q9K3N6	SCO1024 nucleotide-binding sporulation protein	D	22	1	3.2	0.04
Q9X909	DNA topoisomerase 1; EC=5.99.1.2; AltName: Full=DNA topoisomerase I; AltName: Full=Omega-protein; AltName: Full=Relaxing enzyme; AltName: Full=Swivelase; AltName: Full=Untwisting enzyme;	D	56	1	6.5	0.03
P35885	DNA gyrase subunit A; EC=5.99.1.3;	D	28	1	6.3	0.03
Q9KZJ3	Putative helicase;	D	27	1	6.7	0.03
Q9Z518	Glyceraldehyde-3-phosphate dehydrogenase; Short=GAPDH; EC=1.2.1.12;	E	1650	19	65.8	5.77
P50589	Nucleoside diphosphate kinase; Short=NDK; Short=NDP kinase; EC=2.7.4.6; AltName: Full=Nucleoside-2-P kinase;	E	588	7	67.9	4.75
Q9Z501	Putative export associated protein;	E	1111	10	71.4	4.64
Q9EWW0	Putative enoyl-CoA hydratase;	E	872	14	51.9	4.48
Q9KZQ3	Putative membrane protein;	E	419	6	54.5	4.42
Q93S07	Putative 3-oxoacyl-[acyl-carrier protein] reductase;	E	2264	11	53.2	4.18
Q9KY55	Succinyl-CoA ligase [ADP-forming] subunit alpha; EC=6.2.1.5;	E	1396	10	51.7	3.91
Q93J09	Peptidyl-prolyl cis-trans isomerase; EC=5.2.1.8;	E	675	8	59.4	3.44
Q9K4D7	ATP synthase subunit b; AltName: Full=ATP synthase F(0) sector subunit b; AltName: Full=ATPase subunit I; AltName: Full=F-type ATPase subunit b; Short=F-ATPase subunit b;	E	461	9	50.5	3.36
Q9K4D6	ATP synthase subunit delta; AltName: Full=ATP synthase F(1) sector subunit delta; AltName: Full=F-type ATPase subunit delta; Short=F-ATPase subunit delta;	E	1296	11	63.1	3.24
Q9S2V9	Putative membrane protein;	E	239	5	34.1	2.86
Q9S274	Probable 3-oxacyl-(Acyl-carrier-protein) reductase;	E	423	11	60.7	2.76
Q9AK76	Uracil phosphoribosyltransferase; EC=2.4.2.9; AltName: Full=UMP pyrophosphorylase; AltName: Full=UPRTase;	E	494	8	54.5	2.69
Q9FBP5	Alkyl hydroperoxide reductase;	E	542	8	51.6	2.59
Q9Z566	Acetolactate synthase small subunit;	E	385	7	62.1	2.47
Q7AKQ5	Proteasome subunit beta; EC=3.4.25.1; AltName: Full=20S proteasome beta subunit; AltName: Full=Proteasome core protein PrcB; Flags: Precursor;	E	605	9	37	2.33
Q9F3N0	Putative secreted protein;	E	2354	19	38.3	2.27
Q9Z520	Triosephosphate isomerase; Short=TIM; EC=5.3.1.1; AltName: Full=Triose-phosphate isomerase;	E	516	9	52.3	2.26
Q9RJ68	Sec-independent protein translocase protein TatA;	E	249	4	45.3	2.14
Q9S2Q7	Probable cytosol aminopeptidase; EC=3.4.11.1; AltName: Full=Leucine aminopeptidase; Short=LAP; EC=3.4.11.10; AltName: Full=Leucyl aminopeptidase;	E	1226	16	43.1	2.04
P12690	Spore-associated protein A; Flags: Precursor;	E	466	5	35.1	2.04
Q9X8I9	Inorganic pyrophosphatase; EC=3.6.1.1; AltName: Full=Pyrophosphate phospho-hydrolase; Short=PPase;	E	377	7	47.2	2.01
Q9KY56	Succinyl-CoA ligase [ADP-forming] subunit beta-1; EC=6.2.1.5; AltName: Full=Succinyl-CoA synthetase subunit beta-1; Short=SCS-beta-1;	E	1005	14	51	1.99
Q7AKI6	Alkyl hydroperoxide reductase AhpD; EC=1.11.1.15; AltName: Full=Alkylhydroperoxidase AhpD;	E	408	5	36.5	1.97
Q9K4D5	ATP synthase subunit alpha; EC=3.6.3.14; AltName: Full=ATP synthase F1 sector subunit alpha; AltName: Full=F-ATPase subunit alpha;	E	1029	17	50.7	1.89
P33158	2,3-bisphosphoglycerate-dependent phosphoglycerate mutase; Short=BPG-dependent PGAM; Short=PGAM; Short=Phosphoglyceromutase; Short=dPGM; EC=5.4.2.1;	E	592	8	47	1.89
Q9Z564	Probable D-3-phosphoglycerate dehydrogenase;	E	1297	16	36.1	1.86
Q9F315	ATP-dependent Clp protease proteolytic subunit 1; EC=3.4.21.92; AltName: Full=Endopeptidase Clp 1;	E	360	6	58.9	1.8
Q9R339	Citrate synthase; EC=2.3.3.1;	E	814	14	46.4	1.77
Q9XCG6	Acyl-CoA dehydrogenase;	E	794	13	45.1	1.76
Q9Z4Y7	Putative secreted protein;	E	399	6	32.5	1.76
O69913	Uridylate kinase; Short=UK; EC=2.7.4.22; AltName: Full=Uridine monophosphate kinase; Short=UMP kinase; Short=UMPK;	E	397	8	38.7	1.72
Q9ZH58	ATP-dependent Clp protease proteolytic subunit 2; EC=3.4.21.92; AltName: Full=Endopeptidase Clp 2;	E	403	6	43.1	1.68
Q9L085	Putative secreted protein;	E	369	4	33.3	1.65
Q9S2P0	Putative integral membrane protein;	E	681	7	36.3	1.61
Q9XAI7	Aspartokinase; EC=2.7.2.4;	E	490	12	39.5	1.58
P0A300	ATP synthase subunit beta; EC=3.6.3.14; AltName: Full=ATP synthase F1 sector subunit beta; AltName: Full=F-ATPase subunit beta;	E	1011	16	47.9	1.54
Q9K3Y7	Putative 3-oxoacyl-[acyl-carrier protein] reductase;	E	428	7	36.4	1.51
Q9L0Y3	S-adenosylmethionine synthase; Short=AdoMet synthase; EC=2.5.1.6; AltName: Full=MAT; AltName: Full=Methionine adenosyltransferase;	E	596	12	35.8	1.48
Q9KIL6	F81r; Flags: Fragment;	E	111	1	58.3	1.48
P43414	Adenylate kinase; Short=AK; EC=2.7.4.3; AltName: Full=ATP-AMP transphosphorylase;	E	319	7	42.4	1.39
Q9ADA1	Putative phosphatase;	E	261	7	48.7	1.34
Q9RCV9	Putative aldolase;	E	259	5	41.4	1.33
Q9EWJ6	Putative riboflavin synthase;	E	275	5	39.5	1.32
Q9FBI9	Putative ATP-binding protein;	E	172	3	46.8	1.3
O50494	Glutamate binding protein;	E	421	8	45	1.25
Q9X8R7	Orotate phosphoribosyltransferase; Short=OPRT; Short=OPRTase; EC=2.4.2.10;	E	274	5	21.4	1.18
Q93RW0	L-ectoine synthase; EC=4.2.1.108; AltName: Full=N-acetyldiaminobutyrate dehydratase;	E	215	4	37.9	1.18
Q9KZF3	Isocitrate dehydrogenase;	E	970	18	34.9	1.16
Q9S2Q6	Dihydrolipoyl dehydrogenase; EC=1.8.1.4;	E	485	12	40.3	1.16
Q9L1E6	Putative enoyl-coA hydratase;	E	456	6	49	1.16
Q9FBL4	Putative acyl CoA isomerase;	E	317	7	36	1.12
Q9L1I5	Putative secreted protein;	E	512	15	35.1	1.1
Q53949	Trk system potassium uptake protein trkA; Short=K(+)-uptake protein trkA;	E	174	6	31.4	1.1
Q9K4D4	ATP synthase gamma chain; AltName: Full=ATP synthase F1 sector gamma subunit; AltName: Full=F-ATPase gamma subunit;	E	583	8	43	1.08
Q9X8I5	Putative hypoxanthine phosphoribosyltransferase;	E	246	5	24.1	1.08
Q9X8P6	Adenylosuccinate synthetase; Short=AMPSase; Short=AdSS; EC=6.3.4.4; AltName: Full=IMP--aspartate ligase;	E	565	11	36.1	1.07
Q9X9Z4	Putative ABC transporter ATP-binding subunit;	E	307	7	41.1	1.06
Q9XAJ5	Putative secreted protein;	E	859	10	34.4	1.03
Q9K3J3	Malate dehydrogenase; EC=1.1.1.37;	E	504	8	31.3	1.01
Q93S13	Putative secreted protein;	E	676	11	29.8	1
Q53917	6-phosphogluconate dehydrogenase; Putative 6-phosphogluconate dehydrogenase;	E	356	6	48.5	0.95
Q9L2A2	Cholesterol esterase;	E	237	4	30.7	0.95
Q9RKS8	Reductase;	E	363	6	34.4	0.93
O50495	Glutamate uptake system ATP-binding protein;	E	273	6	35.7	0.9
Q9XA20	Putative secreted protein;	E	179	4	34.3	0.89
Q9X9V6	2,3,4,5-tetrahydropyridine-2,6-dicarboxylate N-succinyltransferase; EC=2.3.1.117; AltName: Full=Tetrahydrodipicolinate N-succinyltransferase; Short=THDP succinyltransferase; Short=THP succinyltransferase; AltName: Full=Tetrahydropicoli	E	249	6	17.9	0.86
Q9L1D6	Putative aminotransferase;	E	156	6	39.6	0.86
P61152	Subtilase-type protease inhibitor; Flags: Precursor;	E	107	3	25.7	0.81
P15106	Glutamine synthetase; EC=6.3.1.2; AltName: Full=Glutamate--ammonia ligase;	E	299	8	27.1	0.79
Q9RKK7	SCO4077 Phosphoribosylformylglycinamide (FGAM) synthase	E	220	2	24.4	0.79
Q9L1L8	6-phosphofructokinase 2; EC=2.7.1.11; AltName: Full=Phosphofructokinase 2; AltName: Full=Phosphohexokinase 2;	E	333	7	30.2	0.78
Q9L1G6	Rod shape-determining protein;	E	297	6	30.9	0.78
Q9K4D0	SCO5381 Cobalamin adenosyltransferase	E	206	4	40.5	0.77
Q9ZBQ3	Acylphosphatase; EC=3.6.1.7; AltName: Full=Acylphosphate phosphohydrolase;	E	27	1	35.5	0.74
Q9KYD9	Putative integral membrane protein;	E	69	2	15.7	0.73
O86840	Thymidylate synthase thyX; Short=TS; Short=TSase; EC=2.1.1.148;	E	154	5	30.9	0.72
O50504	Probable ABC-transport system ATP binding protein;	E	288	4	25	0.71
Q9Z4W2	Putative secreted protein;	E	134	3	27.8	0.71
O86722	Putative pterin-4-alpha-carbinolamine dehydratase; Short=PHS; EC=4.2.1.96; AltName: Full=4-alpha-hydroxy-tetrahydropterin dehydratase; AltName: Full=Pterin carbinolamine dehydratase; Short=PCD;	E	92	2	43.6	0.71
Q8CK18	Putative secreted protein;	E	291	4	25.4	0.7
Q8CK24	Glutamate N-acetyltransferase; EC=2.3.1.35; AltName: Full=Ornithine acetyltransferase; AltName: Full=Ornithine transacetylase; Short=OATase; Contains: Glutamate N-acetyltransferase alpha chain; Contains: Glu	E	272	7	25.1	0.7
Q9K4D3	Putative secreted protein;	E	74	3	16.6	0.7
Q9EWJ9	6,7-dimethyl-8-ribityllumazine synthase; Short=DMRL synthase; Short=Lumazine synthase; EC=2.5.1.9; AltName: Full=Riboflavin synthase beta chain;	E	198	2	29.8	0.69
Q9ZBK6	Phosphatidylserine decarboxylase proenzyme; EC=4.1.1.65; Contains: Phosphatidylserine decarboxylase alpha chain; Contains: Phosphatidylserine decarboxylase beta chain;	E	181	3	24.3	0.66
Q9RNH9	Aconitase; EC=4.2.1.3;	E	750	15	32.2	0.65
Q9KYR6	Prolyl-tRNA synthetase; EC=6.1.1.15; AltName: Full=Proline--tRNA ligase; Short=ProRS;	E	438	9	31.6	0.64
Q9K4C6	Putative 3-hydroxybutyryl-coA dehydrogenase;	E	324	5	29.4	0.64
Q9RDL0	Phosphoglycerate mutase;	E	160	4	39.9	0.64
Q9ZBR1	Phosphopantetheine adenylyltransferase; EC=2.7.7.3; AltName: Full=Dephospho-CoA pyrophosphorylase; AltName: Full=Pantetheine-phosphate adenylyltransferase; Short=PPAT;	E	123	3	23.3	0.64
Q8CK28	ATP phosphoribosyltransferase; Short=ATP-PRT; Short=ATP-PRTase; EC=2.4.2.17;	E	138	3	26.3	0.63
Q9X948	Putative membrane protein;	E	68	2	11	0.62
Q9EWT5	Putative secreted protein;	E	111	4	12.6	0.61
O54144	RedY protein;	E	82	2	14.2	0.61
Q8CJR0	Nitrogen regulatory protein P-II;	E	29	1	25	0.61
O88014	6-phosphogluconate dehydrogenase;	E	266	5	25.9	0.6
Q9K418	Putative electron transfer flavoprotein, alpha subunit;	E	249	3	41.2	0.6
Q9RD05	SCO0906 PPOX clas probably F420-dependent enzyme	E	216	2	21.8	0.6
Q8CK34	Putative adenylosuccino lyase;	E	155	7	20	0.6
Q9WVX8	Anti-sigma-B factor antagonist; AltName: Full=Anti-anti-sigma-B factor;	E	153	1	30.1	0.6
Q9F2Q3	Enolase 1; EC=4.2.1.11; AltName: Full=2-phospho-D-glycerate hydro-lyase 1; AltName: Full=2-phosphoglycerate dehydratase 1;	E	455	7	39.2	0.59
Q9S2Q5	Putative dihydrolipoamide succinyltransferase;	E	442	7	17.8	0.59
Q9KZM1	Adenosylhomocysteinase; EC=3.3.1.1; AltName: Full=S-adenosyl-L-homocysteine hydrolase; Short=AdoHcyase;	E	424	8	18.6	0.58
Q9K3Y8	Putative 3-oxoacyl-[acyl-carrier protein] reductase;	E	143	4	35.6	0.58
Q9F2R8	Putative secreted protein;	E	251	7	21.8	0.57
Q9RJ63	Peptidyl-prolyl cis-trans isomerase; EC=5.2.1.8;	E	65	2	30.9	0.57
Q9XAQ5	NADH-quinone oxidoreductase subunit B 1; EC=1.6.99.5; AltName: Full=NADH dehydrogenase I subunit B 1; AltName: Full=NDH-1 subunit B 1;	E	182	3	14.7	0.56
Q9RCY8	Putative reductase iron-sulfur protein;	E	124	3	23.4	0.56
Q9S275	Enoyl-[acyl-carrier-protein] reductase [NADH]; EC=1.3.1.9;	E	119	3	24.3	0.56
Q9F3N5	Putative acetyltransferase;	E	239	3	15.3	0.54
Q8CJQ6	Polyribonucleotide nucleotidyltransferase; EC=2.7.7.8; AltName: Full=Polynucleotide phosphorylase; Short=PNPase;	E	666	10	25.3	0.53
Q9RDC0	Probable amino acid ABC transporter protein, ATP-binding component;	E	171	4	27.6	0.52
Q9S2S3	Putative membrane protein;	E	123	4	26.7	0.52
Q9ZBQ7	Ribonuclease 3; EC=3.1.26.3; AltName: Full=Ribonuclease III; Short=RNase III;	E	115	4	26.8	0.52
Q8CJR1	Delta-1-pyrroline-5-carboxylate dehydrogenase;	E	568	6	21.2	0.51
O69874	Signal recognition particle protein;	E	512	8	24.5	0.51
Q9KZ88	Putative succinate dehydrogenase membrane subunit;	E	163	2	24.6	0.51
Q9ADB3	Threonine synthase;	E	156	5	35.5	0.51
O68608	Anthranilate phosphoribosyltransferase 1; EC=2.4.2.18;	E	227	5	24.9	0.5
Q9K3J6	Bifunctional protein FolD; Includes: Methylenetetrahydrofolate dehydrogenase; EC=1.5.1.5; Includes: Methenyltetrahydrofolate cyclohydrolase; EC=3.5.4.9;	E	200	4	31	0.5
Q9KZ91	Putative succinate dehydrogenase iron-sulfur subunit;	E	150	3	29.6	0.5
Q93IU3	BldKA, putative ABC transport system integral membrane protein;	E	137	4	15.5	0.5
Q9RJ17	Cob(I)alamin adenosyltransferase (EC 2.5.1.17);	E	69	2	29.1	0.5
O86823	Putative 4-aminobutyrate aminotransferase;	E	247	6	30.6	0.48
Q9L2H5	Putative metal uptake regulation protein;	E	150	2	41	0.48
Q93S12	Putative epoxide hydrolase;	E	125	4	16.1	0.48
Q9KY44	Putative hydrolase;	E	97	3	25.8	0.48
Q9ZBY8	Putative phenylalanine aminotransferase; EC=2.6.1.-;	E	219	5	20.6	0.47
O86505	Probable branched-chain-amino-acid aminotransferase; Short=BCAT; EC=2.6.1.42;	E	218	5	20.2	0.47
Q9KZP2	Putative PTS system sugar phosphotransferase component IIA;	E	157	2	20.8	0.47
Q9KZ90	Putative succinate dehydrogenase flavoprotein subunit;	E	339	8	22.6	0.46
Q9L0I6	Putative inosine-5~-monophosphate dehydrogenase;	E	173	5	25.9	0.46
Q9F2R7	Putative secreted protein;	E	104	3	22.4	0.46
P72407	BldKB;	E	589	8	22.4	0.45
Q93S10	Putative diaminobutyrate-pyruvate aminotransferase;	E	297	7	22.2	0.45
Q9XAF2	Putative membrane protein;	E	74	2	19.4	0.45
Q9FBS1	Putative lyase;	E	31	2	17.5	0.45
Q9RKK6	Phosphoribosylformylglycinamidine synthase 1; EC=6.3.5.3; AltName: Full=Phosphoribosylformylglycinamidine synthase I; Short=FGAM synthase I;	E	155	3	15.5	0.44
Q9XA55	Putative quinone oxidoreductase;	E	124	4	25.2	0.43
Q9XAP8	Demethylmenaquinone methyltransferase; EC=2.1.1.163; AltName: Full=Menaquinone biosynthesis methyltransferase ubiE;	E	176	3	21.6	0.42
Q9X930	Putative integral membrane transport protein;	E	77	2	19.1	0.42
O86836	Dihydrodipicolinate reductase; Short=DHPR; EC=1.3.1.26;	E	272	3	24.8	0.41
Q9L1J1	Methylmalonic acid semialdehyde dehydrogenase;	E	209	5	15.6	0.41
Q9K3U0	Ribose-phosphate pyrophosphokinase; Short=RPPK; EC=2.7.6.1; AltName: Full=Phosphoribosyl pyrophosphate synthase; Short=P-Rib-PP synthase; Short=PRPP synthase;	E	97	4	26.9	0.41
Q9F2S0	Glutamate-1-semialdehyde 2,1-aminomutase; Short=GSA; EC=5.4.3.8; AltName: Full=Glutamate-1-semialdehyde aminotransferase; Short=GSA-AT;	E	330	4	14.2	0.4
Q9XA60	Putative branched-chain alpha keto acid dehydrogenase E1 alpha subunit;	E	231	3	13.9	0.4
Q93IU1	BldKC, putative ABC transport system integral membrane protein;	E	135	4	13.5	0.4
Q9L1B9	Putative acetyltransferase;	E	122	2	13.7	0.4
Q9RKA8	Molybdenum cofactor biosynthesis protein C;	E	69	2	37.1	0.4
Q9KY50	Bifunctional purine biosynthesis protein PurH; Includes: Phosphoribosylaminoimidazolecarboxamide formyltransferase; EC=2.1.2.3; AltName: Full=AICAR transformylase; Includes: IMP cyclohydrolase; EC=3.5.4.10;	E	367	5	11.9	0.39
Q9F3P9	Enolase 2; EC=4.2.1.11; AltName: Full=2-phospho-D-glycerate hydro-lyase 2; AltName: Full=2-phosphoglycerate dehydratase 2;	E	217	4	21.7	0.39
Q9XAD4	Putative ABC transporter ATP-binding subunit;	E	120	3	28	0.39
Q9WW65	Putative nucleotide sugar-1-phosphate transferase;	E	58	3	13.2	0.39
Q9S2U4	Putative membrane protein;	E	34	1	24.1	0.39
Q9EX43	Putative methyltransferase;	E	111	3	18.5	0.38
Q9X8V9	Putative purine phosphoribosyltransferase;	E	110	2	15.2	0.38
Q9KXQ5	Shikimate kinase; Short=SK; EC=2.7.1.71;	E	97	2	30.4	0.38
Q93RW2	L-2,4-diaminobutyric acid acetyltransferase; Short=DABA acetyltransferase; EC=2.3.1.178;	E	96	1	16.5	0.38
P52561	Adenine phosphoribosyltransferase; Short=APRT; EC=2.4.2.7;	E	73	2	15.9	0.38
Q9L077	Acetyl/propionyl CoA carboxylase, beta subunit;	E	121	6	19.3	0.37
Q9X807	Ubiquinol-cytochrome c reductase iron-sulfur subunit; AltName: Full=Rieske iron-sulfur protein;	E	107	4	16.1	0.37
Q9R7V6	Putative ATP-GTP binding protein;	E	105	2	39.1	0.37
Q9KXR8	Orotidine 5~-phosphate decarboxylase; EC=4.1.1.23; AltName: Full=OMP decarboxylase; Short=OMPDCase; Short=OMPdecase;	E	99	3	12.6	0.37
O86610	Putative exonuclease;	E	43	3	17.8	0.37
O50503	Solute-binding protein;	E	154	4	16.2	0.36
Q9RD22	Putative secreted protein;	E	54	2	9.1	0.36
Q9EWW8	GTPase Der; AltName: Full=GTP-binding protein EngA;	E	201	4	16.6	0.35
Q9F314	Trigger factor; Short=TF;	E	196	5	23.1	0.35
Q9EWF9	Cystathionine gamma-synthase;	E	176	4	16.3	0.35
Q9XAC0	Transaldolase 2; EC=2.2.1.2;	E	138	3	20.7	0.35
Q9S1R2	Putative oxidoreductase (Putative secreted protein);	E	131	3	12.8	0.35
Q9L0I7	Inosine-5~-monophosphate dehydrogenase; EC=1.1.1.205;	E	212	5	20.8	0.34
Q9RJE4	Putative hydrolase;	E	48	2	16.1	0.34
Q9RJ78	SCO1623 Siderophore-interacting protein	E	152	3	23.9	0.33
Q9KZ69	Putative thiolase;	E	136	3	10.8	0.33
Q9EWW2	Putative lipoprotein;	E	274	4	21.7	0.32
P16247	Imidazoleglycerol-phosphate dehydratase; Short=IGPD; EC=4.2.1.19;	E	84	2	13.2	0.32
Q93J53	Putative acyl-CoA hydrolase;	E	66	2	25.4	0.32
Q93RV9	Ectoine hydroxylase; EC=1.17.-.-;	E	63	3	15.4	0.32
Q9ADM5	Putative membrane protein;	E	43	1	22.9	0.32
Q93JF6	SCO5971 F420-dependent oxidoreductase	E	141	3	14	0.31
Q9S2X7	Lipoprotein signal peptidase; EC=3.4.23.36; AltName: Full=Prolipoprotein signal peptidase; AltName: Full=Signal peptidase II; Short=SPase II;	E	97	2	13.2	0.31
Q9RKV8	Putative phosphatase;	E	81	2	21.1	0.31
P0A4E1	Glucokinase; EC=2.7.1.2; AltName: Full=Glucose kinase;	E	67	3	26.2	0.31
Q9L047	UDP-glucose 4-epimerase;	E	198	3	17.2	0.3
Q9XAD5	Probable cysteine desulfurase; EC=2.8.1.7;	E	184	4	13.9	0.3
Q93J08	Glyceraldehyde 3-phosphate dehydrogenase;	E	138	3	16.6	0.3
O86573	Oligopeptide transport system integral membrane protein;	E	188	3	14.8	0.29
Q8CK64	Putative alcohol dehydrogenase (Zinc-binding);	E	156	3	12	0.29
Q9KXI2	Putative O-methyltransferase;	E	91	2	17.9	0.29
Q9F3Q7	Putative isomerase;	E	90	2	17	0.29
Q9RK07	Putative formyltransferase;	E	83	3	23.5	0.29
Q9ADB5	Diaminopimelate decarboxylase; EC=4.1.1.20;	E	175	4	21.2	0.28
Q9L1U4	Putative malate oxidoreductase;	E	145	4	16.6	0.28
O54141	Putative potassium uptake protein;	E	69	2	8.8	0.28
Q9RKR1	Probable heme oxygenase;	E	45	2	26	0.28
Q9L299	Pyruvate kinase; EC=2.7.1.40;	E	445	4	20	0.27
Q9WX29	Arginyl-tRNA synthetase; EC=6.1.1.19; AltName: Full=Arginine--tRNA ligase; Short=ArgRS;	E	125	5	8.2	0.27
Q9K3Z0	Uracil-DNA glycosylase 2; Short=UDG 2; EC=3.2.2.27;	E	102	2	10.6	0.27
Q9L1C4	Putative ABC transporter permease protein;	E	54	1	4.6	0.27
O86572	Putative oligopeptide-binding lipoprotein;	E	236	5	17	0.26
Q9S227	Alanine dehydrogenase; EC=1.4.1.1;	E	127	3	17.3	0.26
Q9ADE8	Polyphosphate glucokinase;	E	68	2	19.1	0.26
Q9RDE3	Putative Hit-family protein;	E	58	1	10.3	0.26
Q7B053	Class I ribonucleotide-diphosphate reductase small subunit chain; EC=1.17.4.1;	E	50	3	14.6	0.26
Q93J75	Putative decarboxylase;	E	47	2	18.1	0.26
Q9KY24	Putative integral membrane protein;	E	128	3	7.1	0.25
Q9S232	Pseudouridine synthase; EC=5.4.99.-;	E	117	3	8.6	0.25
Q9L2C1	Probable acetoacetyl-coA thiolase;	E	116	3	11.5	0.25
Q9S2H7	Ribonuclease PH; Short=RNase PH; EC=2.7.7.56; AltName: Full=tRNA nucleotidyltransferase;	E	115	2	12.7	0.25
Q9L0Q1	ABC transporter ATP-binding protein;	E	84	3	14.8	0.25
Q9KZ12	Putative isomerase;	E	80	1	18.5	0.25
Q9X8I0	Dihydroneopterin aldolase; Short=DHNA; EC=4.1.2.25;	E	51	1	22.7	0.25
Q7AKM7	Stage II sporulation protein;	E	25	1	7.5	0.25
Q9RNU9	Phosphoenolpyruvate carboxylase; Short=PEPC; Short=PEPCase; EC=4.1.1.31;	E	203	7	17.9	0.24
Q9ADA7	Glycerol kinase 1; EC=2.7.1.30; AltName: Full=ATP:glycerol 3-phosphotransferase 1; AltName: Full=Glycerokinase 1; Short=GK 1;	E	127	4	22.9	0.24
Q9RDA8	Putative N-acetylglucosamine-6-phosphate deacetylase;	E	111	2	15.4	0.24
Q9RKE1	Putative polyguluronate lyase;	E	103	2	21.2	0.24
Q9L232	2-amino-3-ketobutyrate coenzyme A ligase;	E	86	3	12.8	0.24
Q9F3K7	ATP-binding protein;	E	82	2	13.4	0.24
Q9X808	Cytochrome C heme-binding subunit;	E	77	2	12.3	0.24
Q9KZ63	Putative membrane protein;	E	62	1	14.5	0.24
Q8CJV5	E1-alpha branched-chain alpha keto acid dehydrogenase;	E	62	3	14.9	0.24
Q9S2V8	Putative methyltransferase;	E	52	2	21.8	0.24
Q9S2F4	4-hydroxyphenylpyruvate dioxygenase; Short=4HPPD; Short=HPD; Short=HPPDase; EC=1.13.11.27;	E	51	3	12.9	0.24
Q9K4B1	Histidinol-phosphatase; Short=HolPase; EC=3.1.3.15; AltName: Full=Histidinol-phosphate phosphatase;	E	68	2	15.8	0.23
Q9KY64	Isobutiryl CoA mutase, small subunit;	E	32	1	6.5	0.23
Q9S2U1	Phosphoribosyl-AMP cyclohydrolase; Short=PRA-CH; EC=3.5.4.19;	E	28	1	8.6	0.23
Q9X949	Isobutyryl-CoA mutase A; EC=5.4.99.13;	E	262	4	14.5	0.22
Q9Z5A7	Putative acetyl-coenzyme A synthetase;	E	182	4	15.9	0.22
Q9ZBW7	Putative oxidoreductase;	E	101	1	11.2	0.22
Q9FCE8	SCO4222 Dioxygenase	E	48	1	13.5	0.22
Q93JG0	Cell division protein sepF 3;	E	43	1	12.5	0.22
Q9XA62	Putative dihydrolipoamide acyltransferase component;	E	168	3	10.9	0.21
O50492	Glutamate permease;	E	87	2	6.4	0.21
Q9KYU8	Putative 1-phosphofructokinase;	E	79	2	7.9	0.21
Q9KXP7	Putative secreted protein;	E	46	1	10.1	0.21
O54148	Putative membrane protein;	E	25	1	12.3	0.21
Q9L2C0	Putative transport system kinase;	E	149	2	13.8	0.2
Q9XA49	Putative dihydrolipoamide acyltransferase component E2;	E	143	3	11.6	0.2
Q9L269	Putative membrane protein;	E	111	1	18	0.2
Q9RJ48	Putative integral membrane protein;	E	104	1	23.9	0.2
Q9L075	Hydroxymethylglutaryl-CoA lyase;	E	91	2	15.5	0.2
Q9L266	Putative membrane protein;	E	81	1	17.6	0.2
Q9L0Q5	Putative tRNA/rRNA methyltransferase;	E	54	2	14	0.2
Q9KXR0	N utilization substance protein B homolog; Short=Protein NusB;	E	52	1	16.9	0.2
O54132	Putative membrane protein;	E	37	1	3.9	0.2
P72399	Putative maltose permease;	E	31	2	18.5	0.2
O69981	Vitamin B12-dependent ribonucleotide reductase; EC=1.17.4.1; AltName: Full=Ribonucleoside-diphosphate reductase nrdJ;	E	279	6	13.4	0.19
Q9KYV5	Putative mechanosensitive channel;	E	172	1	13.5	0.19
Q9RDG7	Putative secreted tripeptidyl aminopeptidase;	E	82	2	11.8	0.19
P15474	3-dehydroquinate dehydratase; Short=3-dehydroquinase; EC=4.2.1.10; AltName: Full=Type II DHQase;	E	78	1	7	0.19
Q9KXM9	Putative lipoprotein;	E	75	1	13.6	0.19
Q9F3K3	Putative dehydrogenase;	E	50	2	5.6	0.19
Q9X8I2	Possible secreted protein;	E	49	1	13.6	0.19
Q9K3S9	Putative acetyltransferase;	E	43	1	11.9	0.19
Q9K3S7	UDP-glucose 4-epimerase;	E	41	1	9.3	0.19
Q9X7Z5	Putative secreted protein;	E	183	2	14.1	0.18
O88019	Transketolase B;	E	173	4	8.9	0.18
Q9XA61	Putative branched-chain alpha keto acid dehydrogenase E1 beta subunit;	E	158	2	12	0.18
Q8CJX0	Tryptophanyl-tRNA synthetase 1; EC=6.1.1.2; AltName: Full=Tryptophan--tRNA ligase 1; Short=TrpRS 1;	E	120	2	14	0.18
Q9L1C3	Methionine import ATP-binding protein MetN; EC=3.6.3.-;	E	115	2	10	0.18
Q9XAC1	Transketolase A;	E	102	4	9.2	0.18
P72392	3-oxoacyl-[acyl-carrier-protein] synthase 3 protein 1; EC=2.3.1.180; AltName: Full=3-oxoacyl-[acyl-carrier-protein] synthase III protein 1; AltName: Full=Beta-ketoacyl-ACP synthase III 1; Short=KAS III 1;	E	91	2	14	0.18
O86528	Glutamyl-tRNA synthetase; EC=6.1.1.17; AltName: Full=Glutamate--tRNA ligase; Short=GluRS;	E	89	3	21.9	0.18
Q93IV5	Putative siderophore binding protein;	E	77	1	7.3	0.18
Q7BUY9	Jag; Jag-like;	E	58	1	5.9	0.18
Q9X8R6	Fructose-bisphosphate aldolase; Short=FBP aldolase; Short=FBPA; EC=4.1.2.13; AltName: Full=Fructose-1,6-bisphosphate aldolase;	E	54	2	16.9	0.18
Q9X7R4	Putative oxidoreducatse;	E	46	2	10.4	0.18
Q9RKA9	Molybdenum cofactor biosynthesis protein (Putative secreted protein);	E	39	1	11.7	0.18
Q9KZ89	Putative succinate dehydrogenase membrane subunit;	E	25	1	13.8	0.18
Q93JC6	Putative phenylacetic acid degradation protein PaaI;	E	25	1	24.1	0.18
Q9EWF7	Peptide methionine sulfoxide reductase MsrA; Short=Protein-methionine-S-oxide reductase; EC=1.8.4.11; AltName: Full=Peptide-methionine (S)-S-oxide reductase; Short=Peptide Met(O) reductase;	E	111	1	12.8	0.17
O54158	Putative methyltransferase;	E	91	2	11	0.17
Q93RS9	Putative integral membrane protein;	E	55	2	8.8	0.17
Q9F334	Putative aminotransferase;	E	55	2	7.4	0.17
Q93J44	N5-carboxyaminoimidazole ribonucleotide mutase; Short=N5-CAIR mutase; EC=5.4.99.18;	E	23	1	8.3	0.17
P45500	Cell division protein ftsZ;	E	250	2	14.8	0.16
Q9X9W9	Putative transport associated protein;	E	176	2	12.3	0.16
Q9F2R5	Putative integral membrane protein;	E	162	3	6.6	0.16
Q7AKM9	Acyl-CoA dehydrogenase;	E	68	2	17.7	0.16
Q9Z5A5	Putative secreted protein;	E	57	1	19.4	0.16
Q9RDK7	Probable nicotinate-nucleotide adenylyltransferase; EC=2.7.7.18; AltName: Full=Deamido-NAD(+) diphosphorylase; AltName: Full=Deamido-NAD(+) pyrophosphorylase; AltName: Full=Nicotinate mononucleotide adenylyltransferase; Short=NaMN aden	E	41	1	5.9	0.16
Q9FBK1	Putative metal-transport protein;	E	38	2	13.7	0.16
Q9L290	Holliday junction ATP-dependent DNA helicase RuvA; EC=3.6.4.12;	E	32	1	7	0.16
Q9K3Q7	Putative acetyltransferase;	E	25	1	20.1	0.16
O88054	Phenylalanyl-tRNA synthetase beta chain; EC=6.1.1.20; AltName: Full=Phenylalanine--tRNA ligase beta chain; Short=PheRS;	E	177	4	9.4	0.15
Q9L065	Glucosamine-fructose-6-phosphate aminotransferase;	E	164	3	10.2	0.15
Q9L0T0	Putative integral membrane protein;	E	90	1	10.9	0.15
Q9ADB4	Homoserine dehydrogenase; EC=1.1.1.3;	E	70	2	9.8	0.15
Q9F3H5	Putative mutase;	E	64	1	9.1	0.15
B5MG05	Menaquinone biosynthetic enzyme;	E	58	2	9.2	0.15
Q9FCA1	Putative ligase;	E	54	2	8.3	0.15
Q9KXR1	Bifunctional protein pyrR; Includes: Pyrimidine operon regulatory protein; Includes: Uracil phosphoribosyltransferase; Short=UPRTase; EC=2.4.2.9;	E	46	1	18.1	0.15
Q9S2H9	Non-canonical purine NTP pyrophosphatase; EC=3.6.1.19; AltName: Full=Non-standard purine NTP pyrophosphatase; AltName: Full=Nucleoside-triphosphate diphosphatase; AltName: Full=Nucleoside-triphosphate pyrophosphatase; Short=NTPase;	E	45	1	6.5	0.15
Q9L1D9	Putative hydrolase;	E	34	1	14.1	0.15
Q9X8W0	Deoxycytidine triphosphate deaminase; Short=dCTP deaminase; EC=3.5.4.13;	E	32	1	11	0.15
Q9ZBX1	Seryl-tRNA synthetase; EC=6.1.1.11; AltName: Full=Serine--tRNA ligase; Short=SerRS; AltName: Full=Seryl-tRNA(Ser/Sec) synthetase;	E	256	2	12.2	0.14
Q9L1Z2	Aminopeptidase N;	E	206	4	11.7	0.14
Q9L076	Acetyl/propionyl CoA carboxylase alpha subunit;	E	193	3	17.6	0.14
Q9KXN4	Putative hydrolase;	E	89	1	20	0.14
O05625	Tryptophan synthase beta chain; EC=4.2.1.20;	E	88	2	12.2	0.14
O54569	Membrane protein oxaA;	E	72	2	10.9	0.14
P57666	Oligoribonuclease; EC=3.1.-.-;	E	57	1	21.5	0.14
Q93J51	Putative UDP-glucose 6-dehydrogenase;	E	53	2	9.4	0.14
O50493	Glutamate permease;	E	36	1	6.8	0.14
Q9L0R0	Putative lipoprotein;	E	36	1	11.2	0.14
Q9RJ50	Tyrosyl-tRNA synthetase; EC=6.1.1.1; AltName: Full=Tyrosine--tRNA ligase; Short=TyrRS;	E	35	2	13.5	0.14
O50519	Thymidine kinase; EC=2.7.1.21;	E	29	1	11.1	0.14
Q9KY51	Phosphoribosylglycinamide formyltransferase;	E	28	1	11.6	0.14
Q9S2Q3	Pyruvate dehydrogenase E1 component; EC=1.2.4.1;	E	238	4	12.8	0.13
O06851	Valyl-tRNA synthetase; EC=6.1.1.9; AltName: Full=Valine--tRNA ligase; Short=ValRS;	E	183	3	8	0.13
O86835	Uncharacterized zinc protease SCO5738; EC=3.4.24.-;	E	154	2	20.7	0.13
Q9S2M7	Putative secreted protein;	E	136	4	11.3	0.13
Q9XAI0	Putative aminotransferase;	E	87	2	7.5	0.13
Q9L0F9	Glutamate dehydrogenase;	E	86	2	8.9	0.13
Q9F2Q2	Putative secreted protein;	E	86	1	13.1	0.13
Q93JC7	Phenylacetate-CoA ligase; EC=6.2.1.30;	E	72	2	9.8	0.13
Q9RDC1	Probable amino acid ABC transporter protein, integral membrane component;	E	65	1	6.5	0.13
Q9S2W9	UDP-N-acetylmuramoylalanine--D-glutamate ligase; EC=6.3.2.9; AltName: Full=D-glutamic acid-adding enzyme; AltName: Full=UDP-N-acetylmuramoyl-L-alanyl-D-glutamate synthetase;	E	57	2	7.2	0.13
Q9KZ58	Cyclopropane-fatty-acyl-phospholipid synthase;	E	53	2	10.3	0.13
Q9ZBF8	Putative ABC transporter ATP-binding protein;	E	48	1	16.2	0.13
Q9L0Z5	Ribulose-phosphate 3-epimerase; EC=5.1.3.1; AltName: Full=Pentose-5-phosphate 3-epimerase; Short=PPE; AltName: Full=R5P3E;	E	44	1	10.1	0.13
Q8CJX6	Bifunctional protein GlmU; Includes: UDP-N-acetylglucosamine pyrophosphorylase; EC=2.7.7.23; AltName: Full=N-acetylglucosamine-1-phosphate uridyltransferase; Includes: Glucosamine-1-phosphate N-acetyltransfe	E	39	2	10.8	0.13
Q9WX01	Putative hydrolase;	E	38	1	6	0.13
Q9RKR6	Putative oxidoreductase;	E	33	1	23.4	0.13
Q9L0S0	Putative membrane protein;	E	26	1	15.1	0.13
Q9RJ15	Precorrin-2 C20-methyltransferase (EC 2.1.1.130);	E	25	1	13.6	0.13
Q9X7V0	Putative transferase;	E	25	1	15	0.13
Q9X8L0	Possible membrane protein;	E	23	1	7.4	0.13
Q9EWR8	Putative secreted protein;	E	22	1	8.4	0.13
O54096	Probable membrane protein;	E	21	1	8.8	0.13
Q9RKU3	Putative 3-oxoacyl-[acyl-carrier-protein] reductase;	E	154	1	11.6	0.12
Q9FBR4	Putative 2-oxoglutarate dehydrogenase;	E	152	5	9.5	0.12
Q9F2R9	Putative phosphoglycerate mutase;	E	104	1	4.7	0.12
Q9X7P2	Putative metallopeptidase;	E	95	2	6.1	0.12
Q9RJ44	Secreted subtilisin-like protease;	E	93	2	12.1	0.12
Q9L1C6	Putative acetyltransferase;	E	79	1	6	0.12
Q9Z580	Glutamyl-tRNA(Gln) amidotransferase subunit A; Short=Glu-ADT subunit A; EC=6.3.5.-;	E	70	2	9.7	0.12
Q9RKG9	Putative phosphorylase;	E	65	1	9.9	0.12
P19255	Probable glycerol uptake facilitator protein;	E	64	1	15.5	0.12
Q9EWW1	Histidine ammonia-lyase; Short=Histidase; EC=4.3.1.3;	E	64	2	6.2	0.12
O86742	Aldehyde dehydrogenase;	E	64	2	8.8	0.12
Q9RK49	Putative short chain oxidoreductase;	E	63	1	5.2	0.12
Q9L1S6	Cell division ATP-binding protein;	E	53	1	18.3	0.12
P0A3Z1	Xaa-Pro aminopeptidase 1; EC=3.4.11.9; AltName: Full=Aminoacylproline aminopeptidase I; AltName: Full=Aminopeptidase P I; Short=APP; Short=PEPP I; AltName: Full=X-Pro aminopeptidase I; AltName: Full=Xaa-Pro aminopeptidase I;	E	50	2	8.6	0.12
O54571	Ribosomal RNA small subunit methyltransferase G; EC=2.1.1.-; AltName: Full=16S rRNA 7-methylguanosine methyltransferase; Short=16S rRNA m7G methyltransferase; AltName: Full=Glucose-inhibited division protein B;	E	45	1	18	0.12
Q9ZC12	Putative gas vesicle synthesis protein;	E	42	1	10.9	0.12
Q8CJM9	NAD-dependent deacetylase 2; EC=3.5.1.-; AltName: Full=Regulatory protein SIR2 homolog 2;	E	30	1	14.5	0.12
Q9L2C9	Putative dehydrogenase (Putative secreted protein);	E	23	0	9.4	0.12
Q9KZ60	Putative ABC transporter ATP-binding protein;	E	109	1	16.4	0.11
Q9S2R7	Putative integral membrane protein;	E	107	1	20.3	0.11
Q9L104	Putative hydrolase;	E	105	1	6.9	0.11
Q9XA29	Putative dehydrogenase;	E	105	2	7.6	0.11
O88015	Glucose-6-phosphate isomerase 1; Short=GPI 1; EC=5.3.1.9; AltName: Full=Phosphoglucose isomerase 1; Short=PGI 1; AltName: Full=Phosphohexose isomerase 1; Short=PHI 1;	E	102	1	5.8	0.11
P41109	Putative lipoprotein SCO4651; Flags: Precursor;	E	100	1	5.3	0.11
Q9RJG9	Non-heme chloroperoxidase (Chloride peroxidase);	E	82	1	15.9	0.11
O88057	Putative rRNA methylase;	E	82	1	4.6	0.11
Q9K417	Putative electron transfer flavoprotein, beta subunit;	E	77	1	13.7	0.11
O68816	Tryptophan synthase alpha chain; EC=4.2.1.20;	E	74	1	12.2	0.11
Q9X8N6	Type III pantothenate kinase; EC=2.7.1.33; AltName: Full=PanK-III; AltName: Full=Pantothenic acid kinase;	E	67	1	5.7	0.11
Q8CJU6	Putative lipoprotein;	E	61	2	14	0.11
Q9L244	Putative ABC transpoter ATP-binding protein;	E	59	1	6.9	0.11
Q9F2N9	Putative ABC transport system ATP-binding protein;	E	55	1	5	0.11
Q9RJS8	Probable methyltransferase;	E	48	1	26	0.11
Q8CK68	Possible sugar-transport protein;	E	46	1	10.9	0.11
Q9RL59	Putative hydrolase;	E	44	1	9.7	0.11
Q9L1D0	Putative rRNA methylase;	E	41	1	7.4	0.11
Q9F324	Putative glycosyl transferase;	E	40	1	9.3	0.11
Q9FBR0	Putative secreted hydrolase;	E	38	1	3.6	0.11
Q9K3U8	Putative ABC transport system ATP-binding protein;	E	32	1	9.9	0.11
Q9XAQ3	Putative NLP/P60 family protein;	E	32	1	6.9	0.11
Q9XA70	Putative hydrolase;	E	28	1	6.1	0.11
Q9ZBN1	Putative deacetylase (Putative secreted protein);	E	26	1	5.8	0.11
Q9S6T8	Putative Clp-family ATP-binding protease;	E	111	3	11.2	0.1
Q9KXP9	Alanyl-tRNA synthetase; EC=6.1.1.7; AltName: Full=Alanine--tRNA ligase; Short=AlaRS;	E	110	3	11.8	0.1
Q9RKB7	Probable 3-oxoacyl-[acyl carrier protein] reductase;	E	78	1	18.9	0.1
Q9RJX4	Putative secreted protein;	E	78	1	7	0.1
Q9RK48	Putative short chain oxidoreductase (Putative secreted protein);	E	65	1	7	0.1
O86841	Dihydrodipicolinate synthase 1; Short=DHDPS 1; EC=4.2.1.52;	E	59	1	7.4	0.1
Q9L286	Pyridoxal biosynthesis lyase pdxS; EC=4.-.-.-;	E	55	1	19.8	0.1
Q9X8H7	Putative integral membrane lysyl-tRNA synthetase;	E	52	2	9.3	0.1
Q9K3V5	Putative acetyltransferase;	E	39	1	17.9	0.1
Q9XAR3	NuoJ, NADH dehydrogenase subunit;	E	34	1	11.6	0.1
Q9RD04	Putative dehydrogenase;	E	34	1	4.4	0.1
Q9K4B9	Putative ABC transporter integral membrane subunit;	E	31	1	3.1	0.1
Q9RDC3	Probable amino acid ABC transporter protein, solute-binding component;	E	30	1	9.7	0.1
Q9RJ79	5~-3~ exonuclease; EC=3.1.11.-;	E	29	1	9.3	0.1
Q9F308	Formamidopyrimidine-DNA glycosylase; EC=3.2.2.23;	E	27	1	5.4	0.1
B5MG03	Menaquinone biosynthetic enzyme;	E	25	1	13.2	0.1
Q9L1Z5	Aspartate-semialdehyde dehydrogenase; EC=1.2.1.11;	E	92	1	17.1	0.09
Q9ZBG1	Putative transport permease protein;	E	88	1	8.4	0.09
Q9X816	Putative kinase;	E	70	1	10.9	0.09
Q9S2H1	Cysteine synthase; EC=2.5.1.47;	E	55	1	7.6	0.09
Q9Z565	Ketol-acid reductoisomerase 1; EC=1.1.1.86; AltName: Full=Acetohydroxy-acid isomeroreductase 1; AltName: Full=Alpha-keto-beta-hydroxylacil reductoisomerase 1;	E	54	1	15.4	0.09
Q9X8I4	ATP-dependent zinc metalloprotease FtsH 1; EC=3.4.24.-;	E	52	2	11.5	0.09
Q9Z4Z5	L-asparagine oxygenase; EC=1.14.11.n1; AltName: Full=L-asparagine 3-hydroxylase;	E	52	1	2.4	0.09
Q9X7S9	Putative ion channel subunit;	E	52	1	4.7	0.09
Q9RDF2	GTPase Era;	E	51	1	4.4	0.09
P54919	Delta-aminolevulinic acid dehydratase; Short=ALAD; Short=ALADH; EC=4.2.1.24; AltName: Full=Porphobilinogen synthase;	E	50	1	11.2	0.09
Q9L150	Putative binding-protein dependent transport protein;	E	47	1	7.9	0.09
Q9RKL9	Probable peptidase;	E	44	1	7.8	0.09
Q9Z530	Probable riboflavin kinase (FAD synthetase);	E	42	1	10.4	0.09
Q8CJY5	Agmatinase;	E	41	1	8.1	0.09
Q9X8N7	Nicotinate-nucleotide pyrophophorylase;	E	40	1	4.6	0.09
Q9X7V5	Putative phytoene synthase;	E	37	1	15.4	0.09
Q9S2P2	Lipoyl synthase; EC=2.8.1.8; AltName: Full=Lip-syn; Short=LS; AltName: Full=Lipoate synthase; AltName: Full=Lipoic acid synthase; AltName: Full=Sulfur insertion protein LipA;	E	37	1	7.9	0.09
Q9X814	Probable cytochrome c oxidase subunit 2; EC=1.9.3.1; AltName: Full=Cytochrome aa3 subunit 2; AltName: Full=Cytochrome c oxidase polypeptide II; AltName: Full=Mtb92; Flags: Precursor;	E	36	1	13.2	0.09
Q9X878	Putative secreted protein;	E	35	2	17.7	0.09
Q9L074	Putative secreted protein;	E	30	1	6.9	0.09
Q9K3H6	Putative hydrolase;	E	28	1	12.7	0.09
Q9KXR2	Aspartate carbamoyltransferase; EC=2.1.3.2; AltName: Full=Aspartate transcarbamylase; Short=ATCase;	E	28	1	19.6	0.09
Q9Z4W9	Anthranilate phosphoribosyltransferase 2; EC=2.4.2.18;	E	27	1	3.3	0.09
Q9F3K6	Permease;	E	23	1	4.7	0.09
Q9RJ80	Glycine betaine transport ATP-binding protein;	E	73	1	12.6	0.08
Q9Z519	Phosphoglycerate kinase; EC=2.7.2.3;	E	59	1	11.7	0.08
Q9Z4X7	Putative 4-hydroxyphenylpyruvic acid dioxygenase;	E	51	1	15.4	0.08
Q9Z4Y3	Putative 3-oxoacyl-[acyl carrier protein] synthase II;	E	49	1	10.1	0.08
O88018	Transaldolase 1; EC=2.2.1.2;	E	48	1	9.7	0.08
Q9KZ07	Putative maltose permease;	E	46	1	15.3	0.08
O86753	Putative solute binding lipoprotein;	E	44	1	9.4	0.08
Q9S247	Putative alcohol dehydrogenase (Zinc-binding);	E	42	1	8.5	0.08
Q59829	Putative cystathionine gamma-lyase; EC=4.4.1.1; AltName: Full=Gamma-cystathionase;	E	42	1	11.5	0.08
Q9Z4Y8	Putative myo-inositol phosphate synthase;	E	39	1	12.6	0.08
Q9KXR5	Carbamoyl-phosphate synthase small chain; EC=6.3.5.5; AltName: Full=Carbamoyl-phosphate synthetase glutamine chain;	E	36	1	8.4	0.08
Q9EX42	Putative lipoprotein;	E	34	1	6.1	0.08
P56833	Phospho-N-acetylmuramoyl-pentapeptide-transferase; EC=2.7.8.13; AltName: Full=UDP-MurNAc-pentapeptide phosphotransferase;	E	32	1	1.9	0.08
Q9F3N8	Putative two-component system sensor kinase;	E	30	1	6.8	0.08
Q9FBK6	Putative ATP-binding protein;	E	28	1	4.5	0.08
Q9ADK9	Putative aldoketoreductase;	E	27	1	6.1	0.08
Q9S228	Putative partitioning or sporulation protein;	E	25	1	8.8	0.08
Q9L0L5	Aspartate aminotransferase;	E	88	1	9.1	0.07
Q9X877	Putative large glycine/alanine rich protein;	E	76	4	8.9	0.07
O50505	Probable ABC-type transmembrane transport protein;	E	47	1	4.7	0.07
Q9X8S5	Putative aspartate aminotransferase;	E	47	1	10.1	0.07
Q53876	Phosphoglucosamine mutase; EC=5.4.2.10;	E	44	1	15.5	0.07
O86590	Putative secreted protein;	E	39	1	2.4	0.07
Q9ADA4	L-cysteine:1D-myo-inositol 2-amino-2-deoxy-alpha-D-glucopyranoside ligase; Short=L-Cys:GlcN-Ins ligase; EC=6.3.1.13; AltName: Full=Mycothiol ligase; Short=MSH ligase;	E	33	1	7.6	0.07
Q9X8D4	Putative ATP-binding protein;	E	32	1	4.2	0.07
Q9RKL4	Phosphoribosylamine--glycine ligase; EC=6.3.4.13; AltName: Full=GARS; AltName: Full=Glycinamide ribonucleotide synthetase; AltName: Full=Phosphoribosylglycinamide synthetase;	E	32	1	4.6	0.07
Q9X827	UDP-N-acetylmuramate--L-alanine ligase; EC=6.3.2.8; AltName: Full=UDP-N-acetylmuramoyl-L-alanine synthetase;	E	29	1	8.9	0.07
Q9KYF1	Putative NADH dehydrogenase;	E	28	1	9.3	0.07
O54095	Putative oxidase;	E	26	1	18.2	0.07
O69958	Putative transmembrane transport protein;	E	24	1	6.8	0.07
Q9X8V7	Putative conserved secreted protein;	E	22	1	18.3	0.07
P95726	Probable starvation sensing protein; SpaA protein;	E	21	0	9	0.07
O69857	Acetyl-coa acetyltransferase (Thiolase);	E	21	1	9.6	0.07
O50512	Putative protease;	E	133	1	8	0.06
Q9Z578	Aspartyl/glutamyl-tRNA(Asn/Gln) amidotransferase subunit B; Short=Asp/Glu-ADT subunit B; EC=6.3.5.-;	E	90	1	13.7	0.06
Q9K3J2	Betaine aldehyde dehydrogenase;	E	86	1	4.5	0.06
Q9KYT6	Putative aldehyde dehydrogenase;	E	69	1	8.1	0.06
Q9L1I4	Exopolysaccharide phosphotransferase SCO2592; EC=2.7.-.-; AltName: Full=Stealth protein SCO2592;	E	62	2	8.1	0.06
Q9RJ61	Pup--protein ligase; EC=6.3.2.n2; AltName: Full=Proteasome accessory factor A; AltName: Full=Pup-conjugating enzyme;	E	55	1	11.3	0.06
Q9L1U5	UDP-N-acetylglucosamine transferase;	E	44	1	9.2	0.06
Q9L2H9	Glycyl-tRNA synthetase; EC=6.1.1.14; AltName: Full=Glycine--tRNA ligase; Short=GlyRS;	E	33	1	10.9	0.06
Q9KYP3	Putative decarboxylase SCD69.10;	E	33	1	4.1	0.06
Q9XAQ9	NADH-quinone oxidoreductase subunit F; EC=1.6.99.5; AltName: Full=NADH dehydrogenase I subunit F; AltName: Full=NDH-1 subunit F;	E	32	1	15.1	0.06
Q9RJZ6	Probable aldehyde dehydrogenase; EC=1.2.1.3;	E	27	1	12.2	0.06
Q9EX26	Putative transferase;	E	26	1	4.8	0.06
Q9RDS6	Probable glutamine synthetase (EC 6.3.1.2);	E	25	0	8.2	0.06
Q9K3J4	Putative membrane protein;	E	24	1	3.6	0.06
Q9KZP1	Phosphoenolpyruvate-protein phosphotransferase; EC=2.7.3.9; AltName: Full=Phosphotransferase system, enzyme I;	E	88	1	9.5	0.05
Q9KXR6	Carbamoyl-phosphate synthase large chain; EC=6.3.5.5; AltName: Full=Carbamoyl-phosphate synthetase ammonia chain;	E	86	2	2.6	0.05
Q9L1C8	Putative nicotinate-nucleotide-dimethylbenzimidazole phosphoribosyltransferase;	E	69	2	2.7	0.05
Q9L1V3	Methylmalonyll-CoA mutase;	E	68	1	3.6	0.05
Q9WX15	Glutamyl-tRNA reductase; Short=GluTR; EC=1.2.1.70;	E	66	1	8.6	0.05
Q9EWV4	Putative acyl-CoA carboxylase complex A subunit;	E	63	1	7.5	0.05
Q9X7P8	Putative ABC transporter;	E	52	1	9.9	0.05
Q9S2C0	Serine/threonine-protein kinase pksC; EC=2.7.11.1;	E	41	1	5	0.05
Q9F323	Aspartyl-tRNA synthetase; EC=6.1.1.12; AltName: Full=Aspartate--tRNA ligase; Short=AspRS;	E	40	1	8.3	0.05
O86517	Putative carboxyl transferase;	E	36	1	3.2	0.05
Q9S224	CTP synthase; EC=6.3.4.2; AltName: Full=CTP synthetase; AltName: Full=UTP--ammonia ligase;	E	32	1	4.6	0.05
Q9RD47	Putative ABC transporter ATP-binding protein;	E	32	1	13.4	0.05
Q9XAJ2	Putative peptide hydrolase;	E	31	1	5.9	0.05
Q9RJ58	Proteasome-associated ATPase; AltName: Full=AAA ATPase forming ring-shaped complexes; Short=ARC; AltName: Full=Proteasomal ATPase;	E	29	1	7.1	0.05
Q9S2M6	Putative anthranilate synthase;	E	29	1	9.8	0.05
Q9ZBY4	Putative two component sensor;	E	28	1	12.9	0.05
Q9X806	Ubiquinol-cytochrome c reductase cytochrome b subunit;	E	28	1	2.6	0.05
Q8CJV6	Putative acyl-CoA dehydrogenase;	E	28	1	2.3	0.05
Q93RW9	Putative bifunctional protein (CbiGH);	E	26	1	9.9	0.05
Q9KZ75	Urocanate hydratase; Short=Urocanase; EC=4.2.1.49; AltName: Full=Imidazolonepropionate hydrolase;	E	25	1	7.7	0.05
Q9L2G4	Putative integral membrane protein;	E	73	1	8.2	0.04
P54741	Serine/threonine-protein kinase AfsK; EC=2.7.11.1;	E	60	1	4.1	0.04
Q9L278	Threonyl-tRNA synthetase; EC=6.1.1.3; AltName: Full=Threonine--tRNA ligase; Short=ThrRS;	E	58	1	5.5	0.04
Q9S2G1	Putative secreted protease;	E	58	1	9.7	0.04
Q9X928	Acetyl-coenzyme A synthetase; EC=6.2.1.1; AltName: Full=Acetate--CoA ligase; AltName: Full=Acyl-activating enzyme;	E	42	1	4.3	0.04
Q9S2Y9	Putative glutamate synthase large subunit;	E	35	1	3.5	0.04
Q9RKK5	Phosphoribosylformylglycinamidine synthase 2; EC=6.3.5.3; AltName: Full=Phosphoribosylformylglycinamidine synthase II; Short=FGAM synthase II;	E	26	1	5.3	0.04
Q9RJH9	Catalase-peroxidase; Short=CP; EC=1.11.1.21; AltName: Full=Peroxidase/catalase;	E	24	1	5.9	0.04
Q9L200	Putative aminopeptidase;	E	138	1	10.9	0.03
Q8CJR8	Putative two component sensor kinase;	E	88	1	8	0.03
Q93JF4	Putative phosphatase;	E	62	1	4.6	0.03
Q8CJX4	Putative penicillin acylase (EC 3.5.1.11);	E	45	1	5.2	0.03
Q8CK05	Putative integral membrane efflux protein;	E	44	1	5.2	0.03
Q9RDL5	Leucyl-tRNA synthetase; EC=6.1.1.4; AltName: Full=Leucine--tRNA ligase; Short=LeuRS;	E	35	1	3.4	0.03
Q9RK64	Pyruvate carboxylase;	E	32	1	4.9	0.03
Q9K473	Putative secreted glycosyl hydrolase;	E	27	1	3.5	0.03
Q9EWP4	Putative non-ribosomal peptide synthase;	E	34	1	3.9	0.02
Q9RK14	Putative peptide synthetase;	E	32	2	4.4	0.02
O86655	30S ribosomal protein S15;	R	670	11	75.8	23.63
O69879	30S ribosomal protein S16;	R	764	9	77	11.31
Q9L0D1	30S ribosomal protein S17;	R	472	7	75.8	10.06
Q9L0K4	30S ribosomal protein S7;	R	1036	10	64.1	9.75
Q9L0D2	50S ribosomal protein L29;	R	212	5	64.9	9.37
Q9L0C8	50S ribosomal protein L5;	R	830	11	54.6	8.81
P49399	30S ribosomal protein S8;	R	680	6	68.9	8.47
O31212	30S ribosomal protein S2;	R	1487	20	64.2	8.45
O86775	50S ribosomal protein L17;	R	649	11	73.8	7.39
P46786	50S ribosomal protein L6;	R	374	9	74.9	6.46
P46789	50S ribosomal protein L30;	R	105	4	51.7	6.44
P0A477	50S ribosomal protein L19;	R	489	6	63.8	6.4
P46790	30S ribosomal protein S5;	R	438	8	58.7	5.58
P66337	30S ribosomal protein S10;	R	343	5	63.7	4.76
Q9L0D5	50S ribosomal protein L22;	R	500	5	45.2	3.92
Q9L0D0	50S ribosomal protein L14;	R	307	7	51.6	3.63
P40174	Elongation factor Tu-1; Short=EF-Tu-1;	R	1498	17	57.2	3.6
P46788	50S ribosomal protein L18;	R	396	7	52	3.52
Q9L1I0	50S ribosomal protein L21;	R	268	4	47.2	3.43
O86773	30S ribosomal protein S13;	R	275	6	43.7	3.23
Q9K4E5	50S ribosomal protein L31;	R	153	3	40.5	2.87
Q9L0D4	30S ribosomal protein S3;	R	625	10	44.4	2.64
Q9X8U5	50S ribosomal protein L9;	R	472	5	64.9	2.63
Q9X8U2	30S ribosomal protein S6;	R	110	4	31.2	2.62
Q9KXP5	30S ribosomal protein S4;	R	575	10	46.1	2.54
P66470	30S ribosomal protein S18 1;	R	58	3	59	2.48
O88058	50S ribosomal protein L20;	R	170	6	42.5	2.38
Q9L0D8	50S ribosomal protein L23;	R	250	6	54	2.24
P66417	30S ribosomal protein S14 type Z;	R	47	3	37.7	2.17
P66301	50S ribosomal protein L36 1;	R	88	1	29.7	2.16
Q53874	50S ribosomal protein L13;	R	321	5	64.6	1.93
Q53875	30S ribosomal protein S9;	R	299	6	34.1	1.6
P0A463	50S ribosomal protein L11;	R	245	4	33.3	1.59
Q9KXQ9	Elongation factor P; Short=EF-P;	R	159	6	36.7	1.38
Q9ZBQ8	50S ribosomal protein L32-1;	R	58	2	43.9	1.26
P41103	50S ribosomal protein L10;	R	361	5	44.3	1.21
Q9L0C9	50S ribosomal protein L24;	R	111	3	32.7	1.12
O88060	Translation initiation factor IF-3;	R	328	5	45.2	1.1
O86770	Ribosome-recycling factor; Short=RRF; AltName: Full=Ribosome-releasing factor;	R	172	5	38.4	1.05
O31213	Elongation factor Ts; Short=EF-Ts;	R	296	6	46.4	1.02
P48950	50S ribosomal protein L1;	R	382	6	38.2	1.01
Q9S2K5	30S ribosomal protein S1;	R	529	11	29.1	0.94
P41102	50S ribosomal protein L7/L12;	R	70	3	23.6	0.94
P0A4A3	30S ribosomal protein S12;	R	151	3	27.6	0.88
P46787	50S ribosomal protein L15;	R	118	3	21.9	0.74
D3K848	30S ribosomal protein S12; Flags: Fragment;	R	151	2	24.8	0.61
P40173	Elongation factor G 1; Short=EF-G 1;	R	518	10	24.6	0.6
Q8CJQ8	Translation initiation factor IF-2;	R	648	15	22.7	0.59
Q9K3T9	50S ribosomal protein L25; AltName: Full=General stress protein CTC;	R	133	3	29.3	0.53
P66233	50S ribosomal protein L33 2;	R	57	1	16.7	0.51
Q9ZBR5	50S ribosomal protein L28-1;	R	47	1	26.2	0.49
Q9L0D9	50S ribosomal protein L4;	R	145	3	33.3	0.46
P60515	Translation initiation factor IF-1;	R	62	1	23.3	0.4
Q9Z527	Ribosome-binding factor A;	R	48	1	25	0.18
Q9L1S9	SsrA-binding protein;	R	37	1	14.5	0.18
D3K7H5	50S ribosomal protein L3; Flags: Fragment;	R	73	1	34.7	0.18
P40175	Elongation factor Tu-3; Short=EF-Tu-3;	R	144	2	16.6	0.16
Q9KYR2	Ribosome maturation factor rimP;	R	23	1	13.6	0.16
Q9RKJ0	ATP-dependent RNA helicase;	R	53	1	11.2	0.04
Q9L0N9	Putative uncharacterized protein SCO4252;	U	1369	8	43.6	16.33
Q9KY22	Putative uncharacterized protein SCO2368;	U	963	10	80.6	3.97
Q9KXW4	Putative tellurium resistance protein;	U	915	8	76.4	3.33
O69959	Putative uncharacterized protein SCO5783;	U	449	7	47.8	2.95
O86644	Putative uncharacterized protein SCO5725;	U	199	4	42.7	2.49
Q9F2L4	Putative uncharacterized protein SCO3767;	U	474	6	53.6	2.43
Q9X8T5	Putative uncharacterized protein SCO3899	U	1002	13	50.8	2.17
Q9X8R4	Putative uncharacterized protein SCO3647;	U	191	6	46.2	2.09
Q9F325	Putative uncharacterized protein SCO3793;	U	219	5	43	1.91
Q9S254	Putative uncharacterized protein SCO1698;	U	192	4	29.4	1.91
Q9ZC20	SCO6493 Bleomycin-resistance protein	U	133	3	31.3	1.59
Q9X7Y8	SCO2129 ARO/CYC	U	405	5	52.8	1.53
Q8CK50	Tellurium resistance protein;	U	332	6	49.2	1.42
Q9L0T5	Putative uncharacterized protein SCO4509;	U	220	4	44.4	1.29
Q9K4F9	UPF0678 fatty acid-binding protein-like protein SCO4179;	U	224	6	46.1	1.28
Q9X7N1	Putative uncharacterized protein SCO6725;	U	82	3	32.7	1.24
Q9X8G7	Putative uncharacterized protein SCO3343;	U	151	3	37.9	0.94
Q9F2M0	Putative uncharacterized protein SCO3761;	U	212	4	20.6	0.92
Q9RK34	Putative uncharacterized protein SCO0682;	U	79	3	28.2	0.92
Q9S225	Putative uncharacterized protein SCO1775;	U	146	5	39.3	0.9
Q93IZ3	SCO5077 ActVA2	U	161	2	26.7	0.84
Q9ADJ5	Putative uncharacterized protein SCO7464;	U	136	2	25.6	0.83
O50515	Phosphocarrier protein HPr; EC=2.7.11.-; AltName: Full=Histidine-containing protein;	U	59	2	34.4	0.83
Q9KY23	Putative uncharacterized protein SCO2367;	U	304	4	30.9	0.79
Q9K4H3	Putative uncharacterized protein SCO4165;	U	48	2	44.2	0.79
Q9RKW0	Putative uncharacterized protein SCO6216;	U	68	3	29.3	0.76
Q9ZBJ2	Putative uncharacterized protein SCO6482;	U	153	3	42.9	0.73
Q53867	Uncharacterized protein SCO3923;	U	39	1	33.3	0.65
Q9RJG5	Putative uncharacterized protein SCO0469;	U	93	3	19.7	0.62
Q9K3M2	Putative uncharacterized protein SCO1038;	U	39	2	15.7	0.58
O88016	Putative uncharacterized protein SCO6660;	U	349	5	32.8	0.56
Q93RS6	Putative uncharacterized protein SCO6318;	U	159	3	27.4	0.53
O86643	Putative uncharacterized protein SCO5724;	U	36	2	23.4	0.52
Q93S06	Putative uncharacterized protein SCO6283	U	238	4	26	0.5
Q93RV6	Putative uncharacterized protein SCO1870;	U	196	3	22.8	0.5
O86747	Putative uncharacterized protein SCO5652;	U	40	1	21.5	0.49
Q9FCH0	Putative uncharacterized protein SCO4199;	U	121	3	30	0.48
Q9L0M3	Putative uncharacterized protein SCO4637;	U	106	2	21.1	0.47
O86609	Putative uncharacterized protein SCO6340;	U	80	3	16.6	0.47
Q9F2P2	Putative uncharacterized protein SCO3108;	U	42	1	44.6	0.47
Q9S2G8	Putative uncharacterized protein SCO2913;	U	114	2	40.7	0.46
Q9FCJ2	Putative uncharacterized protein SCO5196;	U	140	3	17.3	0.45
Q9XA38	Putative uncharacterized protein SCO3575;	U	87	2	19.4	0.45
Q9K4C3	UPF0286 protein SCO5388;	U	87	3	13.5	0.44
Q9RJP8	Putative uncharacterized protein SCO0592;	U	71	3	22.9	0.43
Q9F3M3	Putative uncharacterized protein SCO7665;	U	34	1	33.3	0.43
Q9KZR6	Putative uncharacterized protein SCO2885;	U	65	2	23.6	0.42
Q8CK10	Putative uncharacterized protein SCO1987;	U	55	2	19.9	0.41
Q9EWR4	Putative uncharacterized protein SCO0788;	U	67	1	15.4	0.4
Q9RDR9	Putative uncharacterized protein SCO2248;	U	104	2	20.6	0.38
Q9RD82	Putative uncharacterized protein SCO0795;	U	96	2	23.2	0.38
Q9S2J8	Putative uncharacterized protein SCO2005;	U	121	2	19	0.37
Q9X9Z8	UPF0098 protein SCO1794;	U	146	2	21.2	0.36
Q9S229	Putative uncharacterized protein SCO1771;	U	56	2	13	0.36
Q9ZBK4	Putative uncharacterized protein SCO6470;	U	51	1	12.4	0.36
Q9XA10	UPF0233 membrane protein SCO3854;	U	33	1	10.7	0.36
Q9L1D4	Putative uncharacterized protein SCO1548;	U	58	1	16.3	0.35
Q9X8T3	Putative uncharacterized protein SCO3897;	U	86	2	16.2	0.34
Q9RCZ5	Putative uncharacterized protein SCO0915;	U	49	1	20	0.34
Q9S2A9	Putative uncharacterized protein SCO1721;	U	48	1	15.7	0.34
O50517	Putative uncharacterized protein SCO5843;	U	111	2	39.5	0.33
Q9S2H0	SCO2911 MoaD - biosynthesis of molybdenum cofactor (Moco)	U	40	1	25	0.33
O69982	Putative uncharacterized protein SCO5806;	U	67	2	12.4	0.32
O86794	Putative uncharacterized protein SCO4753;	U	37	1	10	0.32
Q9KYV8	Putative uncharacterized protein SCO3187;	U	39	1	22.7	0.3
Q9S2U0	Putative uncharacterized protein SCO2045;	U	128	2	21.8	0.29
Q9L1I3	Putative uncharacterized protein SCO2593;	U	69	3	18.5	0.29
Q9AK00	Putative uncharacterized protein SCO7728;	U	53	1	10.8	0.29
Q9L0F0	Putative uncharacterized protein SCO4692;	U	36	2	18.1	0.29
Q9K4M1	Putative uncharacterized protein SCO7293;	U	131	2	24.9	0.28
Q8CJU2	Putative uncharacterized protein SCO4260;	U	76	2	10.2	0.28
Q9RKA2	Putative uncharacterized protein SCO0260;	U	43	1	45	0.27
O69889	Putative uncharacterized protein SCO5601;	U	33	1	6.9	0.27
Q9AD20	Putative uncharacterized protein SCP1.130;	U	31	1	12.8	0.27
Q9FCA0	Putative uncharacterized protein SCO1213;	U	97	2	9.5	0.26
Q9RIW9	Putative uncharacterized protein SCO0144;	U	49	1	16	0.26
Q9FBL8	Putative uncharacterized protein SCO5140;	U	157	2	15.9	0.25
O86527	Putative uncharacterized protein SCO5546;	U	46	2	10.7	0.24
Q9ZBJ6	Putative uncharacterized protein SCO6478;	U	110	1	9.1	0.23
Q9XA79	Putative uncharacterized protein SCO0846;	U	44	2	11.7	0.23
Q9RKY0	Putative uncharacterized protein SCO1421;	U	36	1	28.2	0.23
Q9RJS4	Putative uncharacterized protein SCO0412;	U	27	1	8.7	0.23
Q9AD90	UPF0225 protein SCO1677;	U	20	1	7.3	0.23
Q9F309	UPF0256 protein SCO2625;	U	82	3	22.8	0.22
Q9KZW5	Putative uncharacterized protein SCO4136;	U	67	1	6.8	0.22
P16251	Uncharacterized protein SCO2049;	U	55	1	11.2	0.22
Q9EX03	Putative uncharacterized protein SCO1123;	U	52	1	22.7	0.22
O86521	Putative uncharacterized protein SCO5539;	U	51	1	13.6	0.22
O86524	Putative uncharacterized protein SCO5543;	U	43	1	13.9	0.22
Q93JK4	Putative uncharacterized protein SCO4990;	U	37	1	30.1	0.22
Q9KZN1	Putative uncharacterized protein SCO1401;	U	31	1	16	0.22
Q9Z4Z2	Putative uncharacterized protein SCO3239;	U	86	2	14.9	0.21
Q9FC31	Putative uncharacterized protein SCO7053;	U	38	1	5.8	0.21
Q9L106	Putative uncharacterized protein SCO1453;	U	105	2	20	0.2
Q9L2C2	Putative uncharacterized protein SCO5398;	U	48	1	17.8	0.2
Q9L110	Putative uncharacterized protein SCO1449;	U	50	1	9.2	0.19
Q9EWS6	Putative uncharacterized protein SCO0771;	U	46	1	29.7	0.19
Q9FCG2	Putative uncharacterized protein SCO4207;	U	44	1	12.9	0.19
Q9XAD6	Putative uncharacterized protein SCO1920;	U	33	1	7.7	0.19
Q9RDA3	UPF0303 protein SCO2848;	U	24	1	5.7	0.19
Q9FBN2	Putative uncharacterized protein SCO5047;	U	59	2	12	0.18
Q9Z4W6	Putative uncharacterized protein SCO3215;	U	52	2	12.7	0.18
Q9KYJ9	Putative uncharacterized protein SCO6942;	U	36	1	14.6	0.18
Q9FCG4	Putative uncharacterized protein SCO4205;	U	133	1	11.9	0.17
Q9S2W3	Putative uncharacterized protein SCO2093;	U	54	1	11.4	0.17
Q9AK59	Putative uncharacterized protein SCO4058;	U	37	1	9.6	0.17
Q9K3Z3	Putative uncharacterized protein SCO1340;	U	26	1	5.9	0.17
Q9KZC9	Putative uncharacterized protein SCO6960;	U	77	1	16.3	0.16
Q9X8I7	Putative uncharacterized protein SCO3407;	U	58	2	23.5	0.16
Q9Z588	Putative uncharacterized protein SCO5491;	U	42	1	6.6	0.16
Q9X8S6	Putative uncharacterized protein SCO3659;	U	29	1	18.5	0.16
Q9ZBJ7	Putative uncharacterized protein SCO6477;	U	22	1	16.2	0.16
Q9L0M7	Putative uncharacterized protein SCO4633;	U	87	1	12.8	0.14
Q9KZW4	Putative uncharacterized protein SCO4137;	U	42	1	4.9	0.14
Q9L023	Putative uncharacterized protein SCO7032;	U	20	1	18.8	0.14
Q9S2X1	Putative uncharacterized protein SCO2080;	U	82	1	23	0.13
Q9S2D6	Putative uncharacterized protein SCO0277;	U	61	1	8.6	0.13
Q9FCL1	Putative uncharacterized protein SCO5177;	U	104	1	8.4	0.12
Q9FCJ1	Putative uncharacterized protein SCO5197;	U	70	1	7.2	0.12
Q9L2B4	Putative uncharacterized protein SCO5406;	U	60	1	11.2	0.12
Q9S2L9	Putative uncharacterized protein SCO2125;	U	49	1	11.5	0.12
Q9L288	UPF0082 protein SCO1521;	U	43	1	10	0.12
O86738	Putative uncharacterized protein SCO5661;	U	34	1	12.9	0.12
Q9L2B2	Putative uncharacterized protein SCO5408;	U	30	1	6.3	0.12
Q9FCJ3	Putative uncharacterized protein SCO5195;	U	60	2	3.8	0.11
Q9FBQ8	Putative uncharacterized protein SCO5288;	U	41	1	5.7	0.11
O86842	Putative uncharacterized protein SCO5745;	U	136	2	5.5	0.1
Q9KZH5	Putative uncharacterized protein SCO6977;	U	38	1	8.7	0.1
Q9EWU4	Putative uncharacterized protein SCO0727;	U	65	1	16.3	0.09
Q9ZBY1	Putative uncharacterized protein SCO3951;	U	62	1	14.1	0.09
Q9F3K0	Putative uncharacterized protein SCO5265;	U	38	1	12.6	0.09
Q9F336	Putative uncharacterized protein SCO5134;	U	33	1	2.9	0.09
O88028	Putative uncharacterized protein SCO6672;	U	31	1	7.1	0.09
Q9K4F5	Putative uncharacterized protein SCO4185;	U	28	1	10.1	0.09
Q93J52	Putative uncharacterized protein SCO3050;	U	36	1	14.2	0.08
O54173	Putative uncharacterized protein SCO5944;	U	31	1	12.3	0.08
Q9ZBR0	Putative uncharacterized protein SCO5569;	U	27	1	9	0.08
Q9FBK4	Putative uncharacterized protein SCO5154;	U	64	1	4.2	0.07
Q9F2J0	Putative uncharacterized protein SCO3791;	U	52	1	1.6	0.07
Q9S2S7	Putative uncharacterized protein SCO2062;	U	29	1	2.7	0.07
Q9XAD1	Putative uncharacterized protein SCO1925;	U	79	1	10.1	0.06
Q9K3Q9	Putative uncharacterized protein SCO1089;	U	34	1	2.1	0.06
Q7AKQ3	Putative uncharacterized protein SCO1647;	U	22	1	5.5	0.06
Q99Q24	Putative uncharacterized protein SCP1.280; Putative uncharacterized protein SCP1.73c;	U	23	1	7.8	0.05
Q9L1H8	Putative uncharacterized protein SCO2599;	U	97	2	5.7	0.04
Q8CJY0	Putative uncharacterized protein SCO2999;	U	56	2	4.2	0.03
O86852	Gamma-butyrolactone binding protein;		369	7	56.3	2.5
Q7AKJ7	Iron repressor;		298	4	28.3	0.61

## Sheet: Total list replicate 2
prot_acc	prot_desc	Category	prot_score	prot_sequences_sig	prot_cover	empai
P0A345	RecName: Full=10 kDa chaperonin; AltName: Full=GroES protein; AltName: Full=Protein Cpn10;	C	419	7	81.4	7.13
Q9KXU5	RecName: Full=60 kDa chaperonin 2; AltName: Full=GroEL protein 2; AltName: Full=Protein Cpn60 2;	C	2682	26	61.7	5.55
Q9KY21	SubName: Full=Putative thiol-specific antioxidant protein;	C	517	10	70.4	4.63
Q9S2E4	SubName: Full=Putative short chain oxidoreductase;	C	579	13	58.5	4.62
P40171	RecName: Full=60 kDa chaperonin 1; AltName: Full=HSP58; AltName: Full=Protein Cpn60 1; AltName: Full=groEL1 protein;	C	2598	23	54.2	3.7
Q9X469	RecName: Full=Superoxide dismutase; EC=1.15.1.1;	C	665	9	66	3.05
O51917	RecName: Full=Superoxide dismutase [Fe-Zn] 1; EC=1.15.1.1; AltName: Full=FeSOD I; AltName: Full=SOD2;	C	787	8	64.3	2.56
Q9KXU6	SubName: Full=Cold shock protein; SubName: Full=Cold-shock like protein;	C	137	2	35.8	2.08
Q9L0X7	SubName: Full=Putative stress response protein;	C	583	5	30.9	1.8
Q05558	RecName: Full=Chaperone protein DnaK; AltName: Full=HSP70; AltName: Full=Heat shock 70 kDa protein; AltName: Full=Heat shock protein 70;	C	671	17	30.3	1.4
Q9EWT0	SubName: Full=Putative oxidoreductase;	C	368	9	32	1.38
Q9L0T9	SubName: Full=Cold shock protein;	C	158	2	74.6	1.16
Q9L0X3	SubName: Full=Cold-shock protein;	C	85	2	34.3	1.16
Q9X828	SubName: Full=Putative oxidoreductase;	C	250	4	45.9	1.14
Q9K3R0	SubName: Full=Putative oxidoreductase;	C	299	7	41.9	1.09
P52230	RecName: Full=Thioredoxin; Short=Trx;	C	132	2	22.7	1.06
Q9RJ32	SubName: Full=Putative stress-like protein;	C	150	3	18.1	0.69
Q9S2N0	RecName: Full=Bacterioferritin; Short=BFR;	C	120	3	19.8	0.59
Q9S441	SubName: Full=Cold shock protein; SubName: Full=F40;	C	61	1	23.9	0.47
Q9RJ37	SubName: Full=Putative oxidoreductase;	C	132	3	10.4	0.42
Q9ZBW7	SubName: Full=Putative oxidoreductase;	C	189	2	10.1	0.35
P40170	RecName: Full=Chaperone protein DnaJ 1;	C	109	4	10.8	0.34
P80735	RecName: Full=Superoxide dismutase [Ni]; EC=1.15.1.1; AltName: Full=NiSOD; AltName: Full=Nickel-containing superoxide dismutase; Flags: Precursor;	C	32	1	9.2	0.22
P52215	RecName: Full=Thioredoxin reductase; Short=TRXR; EC=1.8.1.9;	C	70	2	5.6	0.19
Q9RKR6	SubName: Full=Putative oxidoreductase;	C	54	1	5.4	0.13
Q9Z587	SubName: Full=Putative oxidoreductase;	C	22	1	3	0.13
Q9S1R2	SubName: Full=Putative oxidoreductase (Putative secreted protein);	C	63	1	4.3	0.11
Q8CJV9	RecName: Full=Chaperone protein ClpB;	C	89	3	4.7	0.1
Q9F387	SubName: Full=Putative oxidoreductase;	C	51	1	3.3	0.1
Q9KY78	SubName: Full=Putative oxidoreductase;	C	38	1	6.2	0.1
Q9KYM9	SubName: Full=Oxidoreductase;	C	23	1	3.3	0.1
Q9F2Z5	SubName: Full=Putative oxidoreductase;	C	58	1	3	0.09
Q9F3N2	SubName: Full=Putative oxidoreductase;	C	50	1	3.2	0.09
Q8CK46	SubName: Full=Putative oxidoreductase (Putative aldo/keto reductase);	C	46	1	2.8	0.09
Q8CJU8	SubName: Full=Putative oxidoreductase;	C	39	1	3.5	0.09
Q9X7R4	SubName: Full=Putative oxidoreducatse;	C	32	1	3.4	0.09
Q9F2W7	SubName: Full=Putative oxidoreductase;	C	74	1	3.4	0.08
Q9RDD8	SubName: Full=Putative oxidoreductase;	C	49	1	4.1	0.08
Q9RDA4	SubName: Full=Putative oxidoreductase;	C	35	1	2.8	0.08
Q9KZG8	SubName: Full=Putative oxidoreductase;	C	27	1	2.2	0.08
Q8CJX7	SubName: Full=Putative oxidoreductase;	C	46	1	2	0.06
P58481	RecName: Full=Chaperone protein htpG; AltName: Full=Heat shock protein htpG; AltName: Full=High temperature protein G;	C	58	1	1.4	0.04
Q9RJ29	SubName: Full=Putative transcriptional regulator;	D	217	6	57.5	11.84
P0A3H5	RecName: Full=DNA-binding protein HU 1; AltName: Full=HSl;	D	786	6	66.7	9.1
Q9KXR9	SubName: Full=Putative uncharacterized protein SCO1480;	D	798	7	60.7	6.4
Q9RKJ5	SubName: Full=Putative DNA-binding protein;	D	217	2	41.2	5.35
Q9X7Z9	SubName: Full=Putative transcriptional regulator;	D	369	3	36.6	4.47
Q9RI42	SubName: Full=Putative luxR family two-component response regulator;	D	536	10	61.8	4.18
Q9XA42	SubName: Full=Putative transcriptional regulator;	D	529	10	44.2	2.81
Q8KVT8	SubName: Full=Putative two-component response regulator; Flags: Fragment;	D	296	9	52.5	2.65
O52732	SubName: Full=Putative DNA binding protein; SubName: Full=Putative DNA-binding protein;	D	262	7	32.9	2.12
Q9L2B5	SubName: Full=Putative transcriptional regulator;	D	120	5	27.2	1.62
Q9F9J5	SubName: Full=Putative response regulator;	D	230	6	41.7	1.59
Q9RIW6	SubName: Full=Putative transcriptional regulatory protein;	D	151	3	38.3	1.57
Q9KYU7	SubName: Full=Putative deoR-family transcriptional regulator;	D	217	8	37.2	1.44
Q9FBI8	SubName: Full=Putative tetR-family transcriptional regulator;	D	401	6	42.7	1.43
Q9RIZ7	SubName: Full=Possible regulator protein;	D	244	5	39.5	1.32
O69895	SubName: Full=Putative transcriptional regulator;	D	67	2	37.5	1.29
Q9XA05	SubName: Full=Putative DNA-binding protein;	D	157	4	25.3	1.16
P0A4I1	RecName: Full=Transcriptional regulatory protein CutR; AltName: Full=Defective melC1 suppressor protein;	D	351	5	26.7	1.11
Q9X8N1	SubName: Full=Putative Lsr2-like protein;	D	256	3	30.6	1.09
O86533	SubName: Full=Putative regulator;	D	186	6	28.2	1.05
Q8CJU3	SubName: Full=Putative phosphate transport system regulator;	D	170	6	27.5	1.03
P60312	RecName: Full=DNA-directed RNA polymerase subunit alpha; Short=RNAP subunit alpha; EC=2.7.7.6; AltName: Full=RNA polymerase subunit alpha; AltName: Full=Transcriptase subunit alpha;	D	506	7	28.8	0.93
Q9KYP0	SubName: Full=Putative asnC-family transcriptional regulator;	D	257	4	23.4	0.93
Q9X8U3	RecName: Full=Single-stranded DNA-binding protein 2; Short=SSB 2; AltName: Full=Helix-destabilizing protein 2;	D	463	4	28.1	0.81
Q04942	RecName: Full=Transcriptional regulatory protein AfsQ1;	D	188	4	23.1	0.81
Q9L0G5	SubName: Full=Putative regulatory protein;	D	151	3	27.8	0.74
P0A3H7	RecName: Full=DNA-binding protein HU 2;	D	371	3	17	0.71
Q9X8M4	SubName: Full=Putative tetR-family regulator;	D	152	4	27.7	0.71
Q9S2Q4	SubName: Full=Putative gntR-family transcriptional regulator;	D	197	4	21.7	0.68
Q9FCA3	SubName: Full=Putative transcriptional regulatory protein;	D	170	4	20.2	0.65
Q9L0Q9	SubName: Full=Putative transcriptional factor regulator;	D	119	3	18.1	0.64
Q9XA07	SubName: Full=Putative regulatory protein;	D	203	4	22.4	0.62
Q7AKS6	SubName: Full=Putative DNA-binding protein;	D	140	3	25.8	0.56
Q9S2A2	SubName: Full=Putative gntR-family transcriptional regulator;	D	134	2	23.9	0.51
Q9X810	SubName: Full=Putative response regulator;	D	53	2	33.8	0.5
Q9XA31	SubName: Full=Putative transcriptional regulator;	D	138	3	18.7	0.47
O66121	SubName: Full=CprA; SubName: Full=Transcriptional regulator;	D	123	3	17.7	0.46
Q9X850	SubName: Full=Putative two component system response regulator;	D	180	3	16.5	0.45
Q9RJ54	SubName: Full=Putative two-component response regulator;	D	97	3	21.5	0.45
Q9KXM1	SubName: Full=Putative marR-family protein;	D	75	2	14.5	0.44
Q9KZ82	SubName: Full=Putative two-component system reponse regulator;	D	151	3	17.3	0.43
Q9ZEP4	RecName: Full=Transcriptional regulatory protein CseB;	D	96	3	14.1	0.42
Q9L0A4	SubName: Full=Putative gntR-family transcriptional regulator;	D	47	3	12.3	0.41
P15360	RecName: Full=Glycerol operon regulatory protein;	D	144	3	15.4	0.38
Q9ADK8	SubName: Full=Putative tetR-family transcriptional regulator;	D	156	1	9.6	0.33
Q9Z551	SubName: Full=Putative transcriptional regulator;	D	151	2	12.5	0.33
Q9RDS4	SubName: Full=Putative TetR-family transcriptional regulator;	D	120	2	11.5	0.32
Q9X7W5	SubName: Full=Putative DNA-binding protein;	D	65	2	13.7	0.32
Q9K3V9	SubName: Full=Putative tetR-family transcriptional regulator;	D	35	2	6.9	0.31
Q9F367	SubName: Full=Putative tetR-family transcriptional regulatory protein;	D	120	2	14.7	0.3
Q9S253	SubName: Full=Putative transcriptional regulator;	D	104	2	11.6	0.29
O86809	SubName: Full=Two-component regulator;	D	120	2	11.2	0.28
Q9RKK8	SubName: Full=Putative LSR2-like protein;	D	60	1	11.4	0.28
P27903	RecName: Full=DNA polymerase III subunit beta; EC=2.7.7.7;	D	60	3	10.4	0.26
Q9X904	SubName: Full=Putative transcriptional regulator;	D	53	1	6.8	0.26
Q9RJV3	SubName: Full=Probable GntR-family regulator (Putative secreted protein);	D	39	2	8.4	0.26
Q9S2B9	SubName: Full=Putative regulatory protein;	D	29	1	8	0.26
Q9K3L7	SubName: Full=Putative transcriptional regulatory protein;	D	70	2	6.9	0.25
Q9L062	SubName: Full=AraC-family transcriptional regulator;	D	284	3	10.1	0.24
Q9S261	SubName: Full=Putative tetR transcriptional regulator;	D	126	2	10.4	0.24
Q8CK07	SubName: Full=Putative transcriptional regulatory protein;	D	74	1	19	0.24
Q9L0A6	SubName: Full=Putative transcriptional regulator;	D	35	2	10.1	0.24
Q9RJN6	SubName: Full=Putative regulatory protein;	D	60	2	9.2	0.22
Q9S2K0	SubName: Full=DNA polymerase I;	D	230	6	8	0.2
Q9RK98	SubName: Full=Putative transcriptional regulator;	D	81	1	10	0.2
Q93IX1	SubName: Full=Putative transcriptional regulatory protein;	D	51	1	6.8	0.2
Q9Z515	RecName: Full=Sporulation transcription regulator whiA;	D	88	2	6.4	0.19
Q9EWY1	SubName: Full=Putative marR-family regulator;	D	79	1	13.1	0.19
Q9RDN9	SubName: Full=Putative marR-family transcriptonal regulator;	D	39	1	8.6	0.19
Q9L101	SubName: Full=Putative asnC-family regulatory protein;	D	36	1	6.7	0.19
Q9RKY4	SubName: Full=Putative AsnC-family transcriptional regulatory protein;	D	61	1	16.4	0.18
Q9EWG2	SubName: Full=Putative marR-family transcriptional regulator;	D	31	1	5.4	0.18
O86743	SubName: Full=Transcriptional regulatory protein;	D	36	1	5.4	0.17
Q9F391	SubName: Full=Putative transcriptional regulator;	D	108	1	5.3	0.16
O69980	RecName: Full=Transcriptional repressor NrdR;	D	45	1	4.9	0.16
Q9K3Q0	SubName: Full=Putative MarR-family regulatory protein;	D	32	1	5.2	0.16
Q9KYE8	SubName: Full=Putative MarR-family transcriptional regulator;	D	27	1	6.6	0.16
Q9ADP7	SubName: Full=Putative tetR family regulatory protein;	D	46	1	5.2	0.15
Q8CJT1	RecName: Full=DNA-directed RNA polymerase subunit beta~; Short=RNAP subunit beta~; EC=2.7.7.6; AltName: Full=RNA polymerase subunit beta~; AltName: Full=Transcriptase subunit beta~;	D	213	6	9.2	0.14
Q9KXX1	SubName: Full=Putative transcriptional regulator;	D	57	1	5	0.14
Q9S2V6	SubName: Full=Putative transcriptional regulator;	D	54	1	4.3	0.14
Q9S1R1	SubName: Full=Putative tetR-family transcriptional regulator;	D	47	1	4.4	0.14
Q9KXS8	SubName: Full=Putative regulatory protein;	D	47	1	4.6	0.14
Q8CK21	SubName: Full=Putative TetR-family transcriptional regulator;	D	38	1	4.9	0.14
Q9FCH5	SubName: Full=Putative TetR-family transcriptional regulator;	D	38	1	6.1	0.14
Q93S03	SubName: Full=Putative regulatory protein;	D	75	1	7.1	0.13
Q9S1Q0	SubName: Full=Putative transcriptional regulator;	D	71	1	4.5	0.13
Q9F2W5	SubName: Full=Putative two-component system response regulator;	D	70	1	8.5	0.13
O87854	SubName: Full=Putative transcriptional regulator;	D	69	1	5.1	0.13
Q9L0R1	SubName: Full=Putative response regulator;	D	61	1	4.9	0.13
Q9KZ14	SubName: Full=Putative tetR-family transcriptional regulator;	D	56	1	4.3	0.13
Q9KZ21	SubName: Full=Putative two-component system response regulator;	D	44	1	4.6	0.13
Q9K4C7	SubName: Full=Putative tetR-family transcriptional regulator;	D	35	1	4.2	0.13
Q9ZBV3	SubName: Full=Putative transcriptional regulator;	D	33	1	5.3	0.13
Q9K3T5	SubName: Full=Putative TetR-family transcriptional regulator;	D	32	1	6.7	0.13
Q9RKB4	SubName: Full=Putative merR-family transcriptional regulator;	D	27	1	6.5	0.13
Q9RJQ8	SubName: Full=Putative transcriptional regulator;	D	67	1	4.7	0.12
Q9FBR2	SubName: Full=Putative two-component system response regulator;	D	54	1	4.5	0.12
Q9F2Y9	SubName: Full=Putative tetR family transcriptional regulatory protein;	D	65	1	3.7	0.11
Q93RV4	SubName: Full=Putative IclR-family transcriptional regulator;	D	57	1	3.1	0.11
Q9RKU6	SubName: Full=Transcriptional regulator for glyoxylate bypass;	D	44	1	2.6	0.11
Q4QZ22	RecName: Full=LexA repressor; EC=3.4.21.88;	D	29	1	8.1	0.11
Q9KZU5	SubName: Full=Putative two-component systen response regulator;	D	29	1	5.6	0.11
Q9RDE7	SubName: Full=Putative IclR-family transcriptional regulator;	D	25	1	4.2	0.11
Q9AD80	SubName: Full=Putative deoR-family transcriptional regulator;	D	94	1	3.2	0.1
Q9KY14	SubName: Full=Putative regulatory protein;	D	60	1	4.3	0.1
Q93JE5	SubName: Full=Putative regulator;	D	59	1	4.6	0.1
Q9Z513	RecName: Full=UPF0042 nucleotide-binding protein SCO1952;	D	30	1	2	0.1
Q93RZ6	SubName: Full=Putative IclR-family regulatory protein;	D	26	1	3.6	0.1
P27902	RecName: Full=Chromosomal replication initiator protein DnaA;	D	41	2	4.1	0.09
P35886	RecName: Full=DNA gyrase subunit B; EC=5.99.1.3;	D	84	2	4.1	0.08
Q9KYQ6	SubName: Full=Putative regulatory protein;	D	23	1	2.4	0.08
Q9X909	RecName: Full=DNA topoisomerase 1; EC=5.99.1.2; AltName: Full=DNA topoisomerase I; AltName: Full=Omega-protein; AltName: Full=Relaxing enzyme; AltName: Full=Swivelase; AltName: Full=Untwisting enzyme;	D	118	2	2.6	0.06
P18183	RecName: Full=RNA polymerase principal sigma factor hrdB;	D	35	1	2.2	0.06
Q9ZBP0	SubName: Full=Putative regulatory protein;	D	32	1	1.2	0.05
P35885	RecName: Full=DNA gyrase subunit A; EC=5.99.1.3;	D	123	1	1.5	0.03
Q9KY67	SubName: Full=Putative ATP-dependent DNA helicase II;	D	63	1	2.3	0.03
Q9RKR9	SubName: Full=Putative multi-domain regulatory protein;	D	55	1	0.7	0.02
Q9L0L0	RecName: Full=DNA-directed RNA polymerase subunit beta; Short=RNAP subunit beta; EC=2.7.7.6; AltName: Full=RNA polymerase subunit beta; AltName: Full=Transcriptase subunit beta;	D	29	1	1.5	0.02
Q9F2U7	RecName: Full=UPF0234 protein SCO4614;	D	841	12	77.8	9.02
P0A4Q4	RecName: Full=UPF0109 protein SCO5592;	D	321	4	55.7	8.82
Q9WX06	SubName: Full=Putative uncharacterized protein SCO3328;	D	73	2	31.4	1.94
P50589	RecName: Full=Nucleoside diphosphate kinase; Short=NDK; Short=NDP kinase; EC=2.7.4.6; AltName: Full=Nucleoside-2-P kinase;	E	891	10	88.3	14.21
Q9Z518	RecName: Full=Glyceraldehyde-3-phosphate dehydrogenase; Short=GAPDH; EC=1.2.1.12;	E	1835	21	76.8	11.12
O50515	RecName: Full=Phosphocarrier protein HPr; EC=2.7.11.-; AltName: Full=Histidine-containing protein;	E	274	5	49.5	5.11
Q9KY55	RecName: Full=Succinyl-CoA ligase [ADP-forming] subunit alpha; EC=6.2.1.5;	E	1869	12	68.7	4.99
Q9Z501	SubName: Full=Putative export associated protein;	E	1241	11	71.9	4.64
Q9X8I9	RecName: Full=Inorganic pyrophosphatase; EC=3.6.1.1; AltName: Full=Pyrophosphate phospho-hydrolase; Short=PPase;	E	302	8	50.3	4.64
Q9S274	SubName: Full=Probable 3-oxacyl-(Acyl-carrier-protein) reductase;	E	340	12	69.2	3.79
Q93S07	SubName: Full=Putative 3-oxoacyl-[acyl-carrier protein] reductase;	E	1331	11	63	3.64
Q9WVX8	RecName: Full=Anti-sigma-B factor antagonist; AltName: Full=Anti-anti-sigma-B factor;	E	330	5	47.8	3.11
Q9KY56	RecName: Full=Succinyl-CoA ligase [ADP-forming] subunit beta-1; EC=6.2.1.5; AltName: Full=Succinyl-CoA synthetase subunit beta-1; Short=SCS-beta-1;	E	1227	17	48.2	3
Q9K4F9	RecName: Full=UPF0678 fatty acid-binding protein-like protein SCO4179;	E	212	8	44.5	2.94
Q93J09	RecName: Full=Peptidyl-prolyl cis-trans isomerase; EC=5.2.1.8;	E	544	7	46.7	2.76
Q9K4D7	RecName: Full=ATP synthase subunit b; AltName: Full=ATP synthase F(0) sector subunit b; AltName: Full=ATPase subunit I; AltName: Full=F-type ATPase subunit b; Short=F-ATPase subunit b;	E	339	8	56	2.76
Q9AK76	RecName: Full=Uracil phosphoribosyltransferase; EC=2.4.2.9; AltName: Full=UMP pyrophosphorylase; AltName: Full=UPRTase;	E	429	9	56.4	2.69
Q9Z520	RecName: Full=Triosephosphate isomerase; Short=TIM; EC=5.3.1.1; AltName: Full=Triose-phosphate isomerase;	E	434	11	43	2.63
Q9Z4W2	SubName: Full=Putative secreted protein;	E	247	6	33.8	2.48
Q7AKI6	RecName: Full=Alkyl hydroperoxide reductase AhpD; EC=1.11.1.15; AltName: Full=Alkylhydroperoxidase AhpD;	E	374	6	40.4	2.47
Q9ZH58	RecName: Full=ATP-dependent Clp protease proteolytic subunit 2; EC=3.4.21.92; AltName: Full=Endopeptidase Clp 2;	E	428	7	35.3	2.43
O88014	SubName: Full=6-phosphogluconate dehydrogenase;	E	617	11	48.1	2.41
Q9XAI7	RecName: Full=Aspartokinase; EC=2.7.2.4;	E	756	14	36.9	2.39
Q9F3N0	SubName: Full=Putative secreted protein;	E	2182	19	37.6	2.27
Q53917	SubName: Full=6-phosphogluconate dehydrogenase; SubName: Full=Putative 6-phosphogluconate dehydrogenase;	E	536	10	41.6	2.15
Q9K3J3	RecName: Full=Malate dehydrogenase; EC=1.1.1.37;	E	825	12	28.9	2.11
Q9K4D6	RecName: Full=ATP synthase subunit delta; AltName: Full=ATP synthase F(1) sector subunit delta; AltName: Full=F-type ATPase subunit delta; Short=F-ATPase subunit delta;	E	543	9	40.1	2.11
Q9ZBQ3	RecName: Full=Acylphosphatase; EC=3.6.1.7; AltName: Full=Acylphosphate phosphohydrolase;	E	153	4	41.9	2.04
Q9S2Q6	RecName: Full=Dihydrolipoyl dehydrogenase; EC=1.8.1.4;	E	586	16	38.1	1.9
Q9EWT5	SubName: Full=Putative secreted protein;	E	451	7	34.2	1.9
Q9Z564	SubName: Full=Probable D-3-phosphoglycerate dehydrogenase;	E	1372	17	39.1	1.86
Q7AKF8	SubName: Full=Anti-sigma factor;	E	364	5	42.7	1.76
Q7AKQ5	RecName: Full=Proteasome subunit beta; EC=3.4.25.1; AltName: Full=20S proteasome beta subunit; AltName: Full=Proteasome core protein PrcB; Flags: Precursor;	E	410	8	33.1	1.72
Q9S2Q7	RecName: Full=Probable cytosol aminopeptidase; EC=3.4.11.1; AltName: Full=Leucine aminopeptidase; Short=LAP; EC=3.4.11.10; AltName: Full=Leucyl aminopeptidase;	E	1167	15	35.8	1.71
Q9FBP5	SubName: Full=Alkyl hydroperoxide reductase;	E	170	6	41.8	1.7
Q9KZP2	SubName: Full=Putative PTS system sugar phosphotransferase component IIA;	E	168	4	37.6	1.61
P33158	RecName: Full=2,3-bisphosphoglycerate-dependent phosphoglycerate mutase; Short=BPG-dependent PGAM; Short=PGAM; Short=Phosphoglyceromutase; Short=dPGM; EC=5.4.2.1;	E	419	8	37.9	1.6
Q9EWW0	SubName: Full=Putative enoyl-CoA hydratase;	E	325	9	40.2	1.6
P72393	RecName: Full=Acyl carrier protein; Short=ACP;	E	48	3	50	1.6
Q9F2Q3	RecName: Full=Enolase 1; EC=4.2.1.11; AltName: Full=2-phospho-D-glycerate hydro-lyase 1; AltName: Full=2-phosphoglycerate dehydratase 1;	E	942	14	50	1.54
Q9Z566	SubName: Full=Acetolactate synthase small subunit;	E	316	6	52.3	1.54
P12690	RecName: Full=Spore-associated protein A; Flags: Precursor;	E	487	4	30.5	1.53
Q9KIL6	SubName: Full=F81r; Flags: Fragment;	E	55	1	41.7	1.48
P0A2Z6	RecName: Full=ATP synthase epsilon chain; AltName: Full=ATP synthase F1 sector epsilon subunit; AltName: Full=F-ATPase epsilon subunit;	E	117	3	46.8	1.45
Q9X8I5	SubName: Full=Putative hypoxanthine phosphoribosyltransferase;	E	316	6	29.9	1.41
Q93J08	SubName: Full=Glyceraldehyde 3-phosphate dehydrogenase;	E	849	9	34	1.38
Q9EWJ6	SubName: Full=Putative riboflavin synthase;	E	157	6	37.5	1.32
Q9EWT1	SubName: Full=Putative hydrolase;	E	177	4	22	1.22
Q9R7V6	SubName: Full=Putative ATP-GTP binding protein;	E	360	4	32.2	1.18
Q93RW0	RecName: Full=L-ectoine synthase; EC=4.2.1.108; AltName: Full=N-acetyldiaminobutyrate dehydratase;	E	189	3	29.5	1.18
Q9F315	RecName: Full=ATP-dependent Clp protease proteolytic subunit 1; EC=3.4.21.92; AltName: Full=Endopeptidase Clp 1;	E	483	4	30.1	1.17
Q9KZF3	SubName: Full=Isocitrate dehydrogenase;	E	784	20	32.5	1.16
Q9R339	RecName: Full=Citrate synthase; EC=2.3.3.1;	E	566	11	32.4	1.15
Q9L085	SubName: Full=Putative secreted protein;	E	200	3	28.7	1.08
Q9KXR0	RecName: Full=N utilization substance protein B homolog; Short=Protein nusB;	E	147	3	27.5	1.07
O86823	SubName: Full=Putative 4-aminobutyrate aminotransferase;	E	429	10	28.2	1.04
Q9Z4Y7	SubName: Full=Putative secreted protein;	E	426	4	20.8	1.04
Q9RCV9	SubName: Full=Putative aldolase;	E	155	5	47.6	1.03
Q9RDE3	SubName: Full=Putative Hit-family protein;	E	132	3	31.6	1
Q9S227	RecName: Full=Alanine dehydrogenase; EC=1.4.1.1;	E	408	8	30.7	0.99
P57666	RecName: Full=Oligoribonuclease; EC=3.1.-.-;	E	132	4	24.5	0.97
Q9RJ63	RecName: Full=Peptidyl-prolyl cis-trans isomerase; EC=5.2.1.8;	E	155	2	13.8	0.96
Q9RNH9	SubName: Full=Aconitase; EC=4.2.1.3;	E	937	19	26.1	0.94
Q7AKM7	RecName: Full=Anti-sigma factor antagonist;	E	75	2	20.7	0.94
Q9ADB3	SubName: Full=Threonine synthase;	E	273	8	28.7	0.93
Q7BUY9	SubName: Full=Jag; SubName: Full=Jag-like;	E	148	4	28.2	0.91
Q9KZU1	SubName: Full=Putative molybdopterin converting factor;	E	38	1	10.7	0.91
Q9K4D5	RecName: Full=ATP synthase subunit alpha; EC=3.6.3.14; AltName: Full=ATP synthase F1 sector subunit alpha; AltName: Full=F-ATPase subunit alpha;	E	691	12	28.5	0.89
Q9XA20	SubName: Full=Putative secreted protein;	E	123	3	20.9	0.89
Q9X8R7	RecName: Full=Orotate phosphoribosyltransferase; Short=OPRT; Short=OPRTase; EC=2.4.2.10;	E	301	4	29.1	0.86
P43414	RecName: Full=Adenylate kinase; Short=AK; EC=2.7.4.3; AltName: Full=ATP-AMP transphosphorylase;	E	143	4	34.6	0.86
Q9RKK6	RecName: Full=Phosphoribosylformylglycinamidine synthase 1; EC=6.3.5.3; AltName: Full=Phosphoribosylformylglycinamidine synthase I; Short=FGAM synthase I;	E	186	4	23.9	0.84
O86713	SubName: Full=Putative ATP/GTP binding protein;	E	164	3	48.2	0.84
Q9K3J6	RecName: Full=Bifunctional protein FolD; Includes: RecName: Full=Methylenetetrahydrofolate dehydrogenase; EC=1.5.1.5; Includes: RecName: Full=Methenyltetrahydrofolate cyclohydrolase; EC=3.5.4.9;	E	383	6	32.7	0.83
Q9S2P0	SubName: Full=Putative integral membrane protein;	E	239	5	26.9	0.82
Q9L299	RecName: Full=Pyruvate kinase; EC=2.7.1.40;	E	599	10	24.2	0.81
Q9L1I5	SubName: Full=Putative secreted protein;	E	488	12	21.9	0.81
Q9X8P6	RecName: Full=Adenylosuccinate synthetase; Short=AMPSase; Short=AdSS; EC=6.3.4.4; AltName: Full=IMP--aspartate ligase;	E	398	9	29	0.81
Q9K3Z0	RecName: Full=Uracil-DNA glycosylase 2; Short=UDG 2; EC=3.2.2.27;	E	222	5	31.3	0.81
Q9L2H5	SubName: Full=Putative metal uptake regulation protein;	E	154	3	25.2	0.8
P0A300	RecName: Full=ATP synthase subunit beta; EC=3.6.3.14; AltName: Full=ATP synthase F1 sector subunit beta; AltName: Full=F-ATPase subunit beta;	E	543	10	29.3	0.79
Q9KZM1	RecName: Full=Adenosylhomocysteinase; EC=3.3.1.1; AltName: Full=S-adenosyl-L-homocysteine hydrolase; Short=AdoHcyase;	E	576	10	31.1	0.77
Q9KYD9	SubName: Full=Putative integral membrane protein;	E	58	2	15.7	0.73
Q9RKV8	SubName: Full=Putative phosphatase;	E	143	4	22.1	0.72
Q93RW6	SubName: Full=Putative secreted protein;	E	268	6	19.7	0.71
Q9L2A2	SubName: Full=Cholesterol esterase;	E	212	3	26.5	0.7
Q9X9V6	SubName: Full=Putative transferase;	E	186	6	18.8	0.7
Q8CK18	SubName: Full=Putative secreted protein;	E	164	5	30	0.7
Q9XAC0	RecName: Full=Transaldolase 2; EC=2.2.1.2;	E	192	7	20.4	0.69
Q9EWJ9	RecName: Full=6,7-dimethyl-8-ribityllumazine synthase; Short=DMRL synthase; Short=Lumazine synthase; EC=2.5.1.9; AltName: Full=Riboflavin synthase beta chain;	E	166	3	21.1	0.69
Q9S2Q5	SubName: Full=Putative dihydrolipoamide succinyltransferase;	E	508	9	24.6	0.68
P15106	RecName: Full=Glutamine synthetase; EC=6.3.1.2; AltName: Full=Glutamate--ammonia ligase;	E	219	8	23	0.68
O88019	SubName: Full=Transketolase B;	E	406	11	19.6	0.64
Q9L0Y3	RecName: Full=S-adenosylmethionine synthase; Short=AdoMet synthase; EC=2.5.1.6; AltName: Full=MAT; AltName: Full=Methionine adenosyltransferase;	E	392	7	21.4	0.63
Q93RW2	RecName: Full=L-2,4-diaminobutyric acid acetyltransferase; Short=DABA acetyltransferase; EC=2.3.1.178;	E	252	3	24.1	0.62
O86785	RecName: Full=Holo-[acyl-carrier-protein] synthase; Short=Holo-ACP synthase; EC=2.7.8.7; AltName: Full=4~-phosphopantetheinyl transferase AcpS;	E	54	2	12.2	0.59
Q9K3Y7	SubName: Full=Putative 3-oxoacyl-[acyl-carrier protein] reductase;	E	179	4	16.6	0.58
O88018	RecName: Full=Transaldolase 1; EC=2.2.1.2;	E	204	6	19.9	0.57
Q9KZ12	SubName: Full=Putative isomerase;	E	204	2	18.5	0.57
Q9S275	RecName: Full=Enoyl-[acyl-carrier-protein] reductase [NADH]; EC=1.3.1.9;	E	130	4	23.1	0.56
Q9Z519	RecName: Full=Phosphoglycerate kinase; EC=2.7.2.3;	E	227	6	15.6	0.55
Q9L1L8	RecName: Full=6-phosphofructokinase 2; EC=2.7.1.11; AltName: Full=Phosphofructokinase 2; AltName: Full=Phosphohexokinase 2;	E	434	5	21.4	0.51
Q9K3T8	RecName: Full=Peptidyl-tRNA hydrolase; Short=PTH; EC=3.1.1.29;	E	117	3	16.5	0.51
Q9F3H5	SubName: Full=Putative mutase;	E	95	3	20.7	0.51
Q9L0I7	RecName: Full=Inosine-5~-monophosphate dehydrogenase; EC=1.1.1.205;	E	300	6	22.4	0.5
Q9KYR6	RecName: Full=Prolyl-tRNA synthetase; EC=6.1.1.15; AltName: Full=Proline--tRNA ligase; Short=ProRS;	E	298	8	17.1	0.49
Q9XAD5	RecName: Full=Probable cysteine desulfurase; EC=2.8.1.7;	E	150	6	14.6	0.49
P61152	RecName: Full=Subtilase-type protease inhibitor; Flags: Precursor;	E	50	2	29.9	0.49
O86505	RecName: Full=Probable branched-chain-amino-acid aminotransferase; Short=BCAT; EC=2.6.1.42;	E	227	5	15.5	0.47
Q9KY50	RecName: Full=Bifunctional purine biosynthesis protein purH; Includes: RecName: Full=Phosphoribosylaminoimidazolecarboxamide formyltransferase; EC=2.1.2.3; AltName: Full=AICAR transformylase; Includes: RecName: Full=IMP cyclohydrolase; EC=3.5.4.10;	E	224	7	20.1	0.47
Q9ADD7	SubName: Full=Putative dehydratase;	E	162	3	18.2	0.47
Q8CK24	RecName: Full=Glutamate N-acetyltransferase; EC=2.3.1.35; AltName: Full=Ornithine acetyltransferase; AltName: Full=Ornithine transacetylase; Short=OATase; Contains: RecName: Full=Glutamate N-acetyltransferase alpha chain; Contains: RecName: Full=Glu	E	198	4	14.1	0.46
O86852	SubName: Full=Gamma-butyrolactone binding protein;	E	159	3	16.3	0.46
O66122	SubName: Full=A-factor receptor homolog; SubName: Full=CprB;	E	79	3	15.8	0.46
Q9F2R7	SubName: Full=Putative secreted protein;	E	60	3	15.7	0.46
Q93IU2	SubName: Full=BldKB, putative ABC transport system lipoprotein;	E	586	8	15.3	0.45
Q9XA62	SubName: Full=Putative dihydrolipoamide acyltransferase component;	E	256	6	15.8	0.45
Q9RDL0	SubName: Full=Phosphoglycerate mutase;	E	127	3	21.1	0.45
Q9XAF2	SubName: Full=Putative membrane protein;	E	46	2	12.9	0.45
Q8CJR6	RecName: Full=Transcription termination factor Rho 1; EC=3.6.4.-; AltName: Full=ATP-dependent helicase Rho 1;	E	166	8	17.4	0.44
Q9ADB5	RecName: Full=Diaminopimelate decarboxylase; EC=4.1.1.20;	E	121	6	14.5	0.44
Q9K4D4	RecName: Full=ATP synthase gamma chain; AltName: Full=ATP synthase F1 sector gamma subunit; AltName: Full=F-ATPase gamma subunit;	E	93	4	14.4	0.44
Q9XAJ5	SubName: Full=Putative secreted protein;	E	227	6	13.3	0.43
Q7AKJ7	SubName: Full=Iron repressor;	E	169	3	14.3	0.43
Q9K3U0	RecName: Full=Ribose-phosphate pyrophosphokinase; Short=RPPK; EC=2.7.6.1; AltName: Full=Phosphoribosyl pyrophosphate synthase; Short=P-Rib-PP synthase; Short=PRPP synthase;	E	118	4	14.8	0.41
Q9L206	SubName: Full=Putative sugar-phosphate isomerase;	E	118	2	17	0.41
Q9XA60	SubName: Full=Putative branched-chain alpha keto acid dehydrogenase E1 alpha subunit;	E	215	4	11.8	0.4
Q9KZ90	SubName: Full=Putative succinate dehydrogenase flavoprotein subunit;	E	259	7	21.9	0.39
O68608	RecName: Full=Anthranilate phosphoribosyltransferase 1; EC=2.4.2.18;	E	191	4	14.1	0.39
Q9X8R6	RecName: Full=Fructose-bisphosphate aldolase; Short=FBP aldolase; Short=FBPA; EC=4.1.2.13; AltName: Full=Fructose-1,6-bisphosphate aldolase;	E	157	4	13.4	0.39
Q9F377	SubName: Full=Putative calcium binding protein;	E	96	2	11.8	0.39
Q9S2U4	SubName: Full=Putative membrane protein;	E	39	1	14.5	0.39
Q9ZBG3	RecName: Full=Macro domain-containing protein SCO6450;	E	36	2	10.1	0.39
Q93S10	SubName: Full=Putative diaminobutyrate-pyruvate aminotransferase;	E	172	6	13.7	0.38
P52561	RecName: Full=Adenine phosphoribosyltransferase; Short=APRT; EC=2.4.2.7;	E	31	2	18.1	0.38
O68814	RecName: Full=Indole-3-glycerol phosphate synthase 1; Short=IGPS 1; EC=4.1.1.48;	E	192	3	11.2	0.37
Q9RDC0	SubName: Full=Probable amino acid ABC transporter protein, ATP-binding component;	E	146	3	13	0.37
O50494	SubName: Full=Glutamate binding protein;	E	147	3	15.1	0.36
Q9ADJ3	SubName: Full=Putative ATP/GTP-binding protein;	E	113	2	13.6	0.36
Q9EWF7	RecName: Full=Peptide methionine sulfoxide reductase MsrA; Short=Protein-methionine-S-oxide reductase; EC=1.8.4.11; AltName: Full=Peptide-methionine (S)-S-oxide reductase; Short=Peptide Met(O) reductase;	E	95	2	20.3	0.36
Q9Z508	SubName: Full=Putative fructokinase;	E	112	3	12.6	0.34
Q9XAQ5	RecName: Full=NADH-quinone oxidoreductase subunit B 1; EC=1.6.99.5; AltName: Full=NADH dehydrogenase I subunit B 1; AltName: Full=NDH-1 subunit B 1;	E	90	2	9.2	0.34
Q9RJE4	SubName: Full=Putative hydrolase;	E	86	2	19.7	0.34
Q9KZR4	SubName: Full=Putative membrane protein;	E	34	1	21	0.34
Q9RJX4	SubName: Full=Putative secreted protein;	E	92	3	12.5	0.33
Q9F3N5	SubName: Full=Putative acetyltransferase;	E	60	2	10.4	0.33
Q9F323	RecName: Full=Aspartyl-tRNA synthetase; EC=6.1.1.12; AltName: Full=Aspartate--tRNA ligase; Short=AspRS;	E	250	6	11.6	0.32
O86528	RecName: Full=Glutamyl-tRNA synthetase; EC=6.1.1.17; AltName: Full=Glutamate--tRNA ligase; Short=GluRS;	E	154	5	13.4	0.32
Q9X7P2	SubName: Full=Putative metallopeptidase;	E	122	5	11.9	0.32
P72391	SubName: Full=Malonyl CoA:acyl carrier protein malonyltransferase;	E	72	3	12	0.32
Q8CJQ6	RecName: Full=Polyribonucleotide nucleotidyltransferase; EC=2.7.7.8; AltName: Full=Polynucleotide phosphorylase; Short=PNPase;	E	411	7	10	0.31
O86722	RecName: Full=Putative pterin-4-alpha-carbinolamine dehydratase; Short=PHS; EC=4.2.1.96; AltName: Full=4-alpha-hydroxy-tetrahydropterin dehydratase; AltName: Full=Pterin carbinolamine dehydratase; Short=PCD;	E	68	1	11.9	0.31
P0A4E1	RecName: Full=Glucokinase; EC=2.7.1.2; AltName: Full=Glucose kinase;	E	66	3	24	0.31
Q9KZV0	RecName: Full=Mycothiol acetyltransferase; Short=MSH acetyltransferase; EC=2.3.1.189; AltName: Full=Mycothiol synthase;	E	64	3	10.4	0.31
O69981	RecName: Full=Vitamin B12-dependent ribonucleotide reductase; EC=1.17.4.1; AltName: Full=Ribonucleoside-diphosphate reductase nrdJ;	E	367	7	8.3	0.3
Q9AD83	SubName: Full=Putative deoxyribose-phosphate aldolase;	E	107	3	12.4	0.3
O69874	SubName: Full=Signal recognition particle protein;	E	482	5	12	0.29
Q93S13	SubName: Full=Putative secreted protein;	E	288	4	11.4	0.29
O88015	RecName: Full=Glucose-6-phosphate isomerase 1; Short=GPI 1; EC=5.3.1.9; AltName: Full=Phosphoglucose isomerase 1; Short=PGI 1; AltName: Full=Phosphohexose isomerase 1; Short=PHI 1;	E	182	5	12.5	0.29
Q9EX55	SubName: Full=Putative secreted FAD-binding protein;	E	178	5	9.5	0.29
Q9K425	SubName: Full=Putative peptidase;	E	164	3	12	0.29
Q9RI47	SubName: Full=Putative alcohol dehydrogenase;	E	162	3	19.7	0.29
Q9F3Q7	SubName: Full=Putative isomerase;	E	128	2	12.5	0.29
Q9F2R8	SubName: Full=Putative secreted protein;	E	114	4	8.8	0.29
O50493	SubName: Full=Glutamate permease;	E	83	2	10.4	0.29
Q9WX01	SubName: Full=Putative hydrolase;	E	74	2	10.7	0.29
Q9ZBK6	RecName: Full=Phosphatidylserine decarboxylase proenzyme; EC=4.1.1.65; Contains: RecName: Full=Phosphatidylserine decarboxylase alpha chain; Contains: RecName: Full=Phosphatidylserine decarboxylase beta chain;	E	60	2	16.1	0.29
Q9XAC1	SubName: Full=Transketolase A;	E	282	5	9.2	0.28
Q9ADA1	SubName: Full=Putative phosphatase;	E	161	2	12.7	0.28
Q9FBT8	RecName: Full=Ketol-acid reductoisomerase 2; EC=1.1.1.86; AltName: Full=Acetohydroxy-acid isomeroreductase 2; AltName: Full=Alpha-keto-beta-hydroxylacil reductoisomerase 2;	E	125	3	11.4	0.28
O54141	SubName: Full=Putative potassium uptake protein;	E	39	2	9.7	0.28
Q9RIY6	SubName: Full=Putative zinc-containing dehydrogenase;	E	92	3	13.2	0.27
Q06539	RecName: Full=Valine dehydrogenase; Short=ValDH; EC=1.4.1.-;	E	75	3	9.9	0.27
P16250	RecName: Full=Phosphoribosyl isomerase A; AltName: Full=1-(5-phosphoribosyl)-5-[(5-phosphoribosylamino)methylideneamino] imidazole-4-carboxamide isomerase; EC=5.3.1.16; AltName: Full=N-(5~-phosphoribosyl)anthranilate isomerase; Short=PRAI; EC=5.3.1.	E	54	2	10.8	0.27
Q9KZQ3	SubName: Full=Putative membrane protein;	E	43	1	10	0.27
Q9ZBY8	RecName: Full=Putative phenylalanine aminotransferase; EC=2.6.1.-;	E	177	3	10	0.26
Q9ADE8	SubName: Full=Polyphosphate glucokinase;	E	118	2	12.2	0.26
Q93J75	SubName: Full=Putative decarboxylase;	E	116	2	10.7	0.26
Q9RKS8	SubName: Full=Reductase;	E	120	2	12.2	0.25
O69913	RecName: Full=Uridylate kinase; Short=UK; EC=2.7.4.22; AltName: Full=Uridine monophosphate kinase; Short=UMP kinase; Short=UMPK;	E	45	2	7.9	0.25
Q9S238	SubName: Full=Putative chorismate mutase;	E	33	1	9.2	0.25
Q9S2H7	RecName: Full=Ribonuclease PH; Short=RNase PH; EC=2.7.7.56; AltName: Full=tRNA nucleotidyltransferase;	E	32	2	7.3	0.25
Q9X8I0	RecName: Full=Dihydroneopterin aldolase; Short=DHNA; EC=4.1.2.25;	E	29	1	8.4	0.25
Q9KZ69	SubName: Full=Putative thiolase;	E	185	3	7.9	0.24
Q9FBL4	SubName: Full=Putative acyl CoA isomerase;	E	139	2	7.9	0.24
Q9X808	SubName: Full=Cytochrome C heme-binding subunit;	E	97	2	8.2	0.24
O50495	SubName: Full=Glutamate uptake system ATP-binding protein;	E	96	2	15.9	0.24
Q8CK68	SubName: Full=Possible sugar-transport protein;	E	94	2	14.7	0.24
Q9XAD4	SubName: Full=Putative ABC transporter ATP-binding subunit;	E	78	2	11.4	0.24
O86840	RecName: Full=Thymidylate synthase thyX; Short=TS; Short=TSase; EC=2.1.1.148;	E	59	2	6.9	0.24
Q9RJZ6	RecName: Full=Probable aldehyde dehydrogenase; EC=1.2.1.3;	E	55	4	7.5	0.24
O86566	RecName: Full=Glycine cleavage system H protein;	E	43	1	5.6	0.24
Q9L0L5	SubName: Full=Aspartate aminotransferase;	E	147	3	9.6	0.23
Q9ADB4	RecName: Full=Homoserine dehydrogenase; EC=1.1.1.3;	E	117	2	5.8	0.23
Q9KXR8	RecName: Full=Orotidine 5~-phosphate decarboxylase; EC=4.1.1.23; AltName: Full=OMP decarboxylase; Short=OMPDCase; Short=OMPdecase;	E	92	2	8.6	0.23
Q9KY64	SubName: Full=Isobutiryl CoA mutase, small subunit;	E	74	1	14.5	0.23
Q9X9Z4	SubName: Full=Putative ABC transporter ATP-binding subunit;	E	69	2	11.7	0.23
Q9X8D3	SubName: Full=MutT-like protein;	E	40	1	6.2	0.23
Q9S2U1	RecName: Full=Phosphoribosyl-AMP cyclohydrolase; Short=PRA-CH; EC=3.5.4.19;	E	34	1	10.2	0.23
Q9S224	RecName: Full=CTP synthase; EC=6.3.4.2; AltName: Full=CTP synthetase; AltName: Full=UTP--ammonia ligase;	E	166	4	8.9	0.22
Q9K4C6	SubName: Full=Putative 3-hydroxybutyryl-coA dehydrogenase;	E	86	2	7.4	0.22
Q9RJG9	SubName: Full=Non-heme chloroperoxidase (Chloride peroxidase);	E	71	2	15.6	0.22
Q9K418	SubName: Full=Putative electron transfer flavoprotein, alpha subunit;	E	87	2	9.4	0.21
Q9S2V9	SubName: Full=Putative membrane protein;	E	75	1	8.1	0.21
Q9XAI0	SubName: Full=Putative aminotransferase;	E	66	3	9.3	0.21
Q9RNU9	RecName: Full=Phosphoenolpyruvate carboxylase; Short=PEPC; Short=PEPCase; EC=4.1.1.31;	E	261	6	10	0.2
Q9L065	SubName: Full=Glucosamine-fructose-6-phosphate aminotransferase;	E	254	4	6.4	0.2
P36266	RecName: Full=Transcription antitermination protein nusG;	E	126	1	4.3	0.2
O50512	SubName: Full=Putative protease;	E	124	3	11.3	0.2
Q8CJX6	RecName: Full=Bifunctional protein glmU; Includes: RecName: Full=UDP-N-acetylglucosamine pyrophosphorylase; EC=2.7.7.23; AltName: Full=N-acetylglucosamine-1-phosphate uridyltransferase; Includes: RecName: Full=Glucosamine-1-phosphate N-acetyltransfe	E	92	3	7.5	0.2
Q9FBS1	SubName: Full=Putative lyase;	E	78	1	9.1	0.2
Q8CK34	SubName: Full=Putative adenylosuccino lyase;	E	129	3	5.8	0.19
Q9L0Q7	RecName: Full=2-C-methyl-D-erythritol 2,4-cyclodiphosphate synthase; Short=MECDP-synthase; Short=MECPS; EC=4.6.1.12;	E	98	1	8.2	0.19
Q9F3K3	SubName: Full=Putative dehydrogenase;	E	87	2	5.6	0.19
Q9RJ61	RecName: Full=Pup--protein ligase; EC=6.3.2.n2; AltName: Full=Proteasome accessory factor A; AltName: Full=Pup-conjugating enzyme;	E	76	3	6.2	0.19
P15474	RecName: Full=3-dehydroquinate dehydratase; Short=3-dehydroquinase; EC=4.2.1.10; AltName: Full=Type II DHQase;	E	60	1	7	0.19
Q9ADN2	SubName: Full=Putative ATP binding protein;	E	57	1	8.3	0.19
Q9XA55	SubName: Full=Putative quinone oxidoreductase;	E	50	2	8.6	0.19
P54919	RecName: Full=Delta-aminolevulinic acid dehydratase; Short=ALAD; Short=ALADH; EC=4.2.1.24; AltName: Full=Porphobilinogen synthase;	E	33	2	5.8	0.19
Q9ADD1	SubName: Full=Putative mutT-like protein;	E	33	1	7.1	0.19
Q9X7Z5	SubName: Full=Putative secreted protein;	E	190	2	6.3	0.18
Q9X816	SubName: Full=Putative kinase;	E	135	2	5.3	0.18
Q9ADA7	RecName: Full=Glycerol kinase 1; EC=2.7.1.30; AltName: Full=ATP:glycerol 3-phosphotransferase 1; AltName: Full=Glycerokinase 1; Short=GK 1;	E	127	3	7.4	0.18
Q9KYR1	SubName: Full=Putative transcriptional termination/antitermination factor;	E	122	2	8.8	0.18
P72392	RecName: Full=3-oxoacyl-[acyl-carrier-protein] synthase 3 protein 1; EC=2.3.1.180; AltName: Full=3-oxoacyl-[acyl-carrier-protein] synthase III protein 1; AltName: Full=Beta-ketoacyl-ACP synthase III 1; Short=KAS III 1;	E	105	2	6.7	0.18
Q9XA48	SubName: Full=Putative branched-chain alpha keto acid dehydrogenase E1 beta subunit;	E	98	2	10.5	0.18
Q9AK41	SubName: Full=Putative lipoprotein;	E	89	2	8.9	0.18
O86573	SubName: Full=Oligopeptide transport system integral membrane protein;	E	69	2	7.5	0.18
Q9EWF1	SubName: Full=Putative dehydrogenase;	E	63	2	6.6	0.18
Q93JF1	RecName: Full=Ornithine carbamoyltransferase; Short=OTCase; EC=2.1.3.3;	E	51	2	5.4	0.18
Q9ZBR1	RecName: Full=Phosphopantetheine adenylyltransferase; EC=2.7.7.3; AltName: Full=Dephospho-CoA pyrophosphorylase; AltName: Full=Pantetheine-phosphate adenylyltransferase; Short=PPAT;	E	48	1	5	0.18
Q9RKA8	RecName: Full=Molybdenum cofactor biosynthesis protein C;	E	42	1	9.4	0.18
Q9RKA9	SubName: Full=Molybdenum cofactor biosynthesis protein (Putative secreted protein);	E	39	1	6.1	0.18
Q93JC6	SubName: Full=Putative phenylacetic acid degradation protein PaaI;	E	36	1	10	0.18
Q9FBM1	RecName: Full=4-hydroxy-3-methylbut-2-enyl diphosphate reductase; EC=1.17.1.2;	E	31	2	5.9	0.18
Q8CJZ7	SubName: Full=Putative secreted protein;	E	30	1	5.3	0.18
Q93IV5	SubName: Full=Putative siderophore binding protein;	E	28	1	12.4	0.18
Q9KXQ5	RecName: Full=Shikimate kinase; Short=SK; EC=2.7.1.71;	E	21	1	8.8	0.18
O50503	SubName: Full=Solute-binding protein;	E	105	2	7	0.17
Q9ADG4	RecName: Full=Adenylyl-sulfate kinase; EC=2.7.1.25;	E	90	1	5.6	0.17
O86567	RecName: Full=Aminomethyltransferase; EC=2.1.2.10; AltName: Full=Glycine cleavage system T protein;	E	86	2	5.6	0.17
Q9X8V9	SubName: Full=Putative purine phosphoribosyltransferase;	E	55	1	7.9	0.17
Q9XA08	RecName: Full=Peptidyl-prolyl cis-trans isomerase; EC=5.2.1.8;	E	43	1	5.1	0.17
Q9X807	RecName: Full=Ubiquinol-cytochrome c reductase iron-sulfur subunit; AltName: Full=Rieske iron-sulfur protein;	E	33	2	4.2	0.17
P45500	RecName: Full=Cell division protein ftsZ;	E	183	2	6.5	0.16
Q7AKM9	SubName: Full=Acyl-CoA dehydrogenase;	E	124	2	7.3	0.16
Q9L2C1	SubName: Full=Probable acetoacetyl-coA thiolase;	E	121	2	7.7	0.16
Q9K464	SubName: Full=Putative polyketide synthase;	E	109	2	6.7	0.16
Q9XCG6	SubName: Full=Acyl-CoA dehydrogenase;	E	104	2	4.9	0.16
Q9L0I6	SubName: Full=Putative inosine-5~-monophosphate dehydrogenase;	E	70	2	8	0.16
Q9L235	SubName: Full=Putative ATP/GTP binding protein;	E	67	1	7.6	0.16
Q9KXR5	RecName: Full=Carbamoyl-phosphate synthase small chain; EC=6.3.5.5; AltName: Full=Carbamoyl-phosphate synthetase glutamine chain;	E	65	2	5.3	0.16
Q9S2F4	RecName: Full=4-hydroxyphenylpyruvate dioxygenase; Short=4HPPD; Short=HPD; Short=HPPDase; EC=1.13.11.27;	E	50	2	6.6	0.16
Q9K3Q7	SubName: Full=Putative acetyltransferase;	E	43	1	5	0.16
Q9RJB4	RecName: Full=Probable gas vesicle structural protein 2; Short=GVP;	E	43	1	5.9	0.16
Q9Z5A5	SubName: Full=Putative secreted protein;	E	38	1	12.8	0.16
B8XN26	SubName: Full=Tryptophan synthase beta subunit; Flags: Fragment;	E	37	1	5.3	0.16
Q9EWL5	SubName: Full=Putative secreted protein;	E	26	1	3.7	0.16
O86572	SubName: Full=Putative oligopeptide-binding lipoprotein;	E	149	3	8.7	0.15
Q8CJL2	SubName: Full=Putative aminotransferase;	E	134	2	4.7	0.15
Q9WX29	RecName: Full=Arginyl-tRNA synthetase; EC=6.1.1.19; AltName: Full=Arginine--tRNA ligase; Short=ArgRS;	E	112	3	5.1	0.15
Q93J53	SubName: Full=Putative acyl-CoA hydrolase;	E	89	1	6.1	0.15
Q9S2H9	RecName: Full=Non-canonical purine NTP pyrophosphatase; EC=3.6.1.19; AltName: Full=Non-standard purine NTP pyrophosphatase; AltName: Full=Nucleoside-triphosphate diphosphatase; AltName: Full=Nucleoside-triphosphate pyrophosphatase; Short=NTPase;	E	79	1	11.5	0.15
B5MG04	SubName: Full=Menaquinone biosynthetic enzyme;	E	74	1	7.4	0.15
Q9KXR1	RecName: Full=Bifunctional protein pyrR; Includes: RecName: Full=Pyrimidine operon regulatory protein; Includes: RecName: Full=Uracil phosphoribosyltransferase; Short=UPRTase; EC=2.4.2.9;	E	64	1	10.9	0.15
Q9X8W0	RecName: Full=Deoxycytidine triphosphate deaminase; Short=dCTP deaminase; EC=3.5.4.13;	E	57	1	11	0.15
P16247	RecName: Full=Imidazoleglycerol-phosphate dehydratase; Short=IGPD; EC=4.2.1.19;	E	56	1	4.6	0.15
Q9EWW2	SubName: Full=Putative lipoprotein;	E	52	2	6	0.15
Q9X903	RecName: Full=Carbonic anhydrase; EC=4.2.1.1;	E	47	1	4.3	0.15
Q9L1D9	SubName: Full=Putative hydrolase;	E	36	1	3.8	0.15
Q9KZI3	SubName: Full=Putative methyltransferase;	E	36	1	12.6	0.15
Q9RDP7	RecName: Full=3-oxoacyl-[acyl-carrier-protein] synthase 2; EC=2.3.1.179;	E	35	2	7.9	0.15
Q9AK21	SubName: Full=Putative lipoprotein;	E	33	1	4.9	0.15
Q9S6T8	SubName: Full=Putative Clp-family ATP-binding protease;	E	196	4	6.3	0.14
Q9L1Z2	SubName: Full=Aminopeptidase N;	E	192	4	4.4	0.14
Q9X8D4	SubName: Full=Putative ATP-binding protein;	E	150	2	3.9	0.14
Q8KVT9	SubName: Full=Putative membrane protein; Flags: Fragment;	E	120	3	6.2	0.14
Q9KXN4	SubName: Full=Putative hydrolase;	E	91	1	6.8	0.14
Q9XA13	SubName: Full=Putative glutamine amidotransferase;	E	90	1	4.7	0.14
Q9KXI2	SubName: Full=Putative O-methyltransferase;	E	84	1	6.7	0.14
Q9KXP9	RecName: Full=Alanyl-tRNA synthetase; EC=6.1.1.7; AltName: Full=Alanine--tRNA ligase; Short=AlaRS;	E	77	4	8.3	0.14
Q9X928	RecName: Full=Acetyl-coenzyme A synthetase; EC=6.2.1.1; AltName: Full=Acetate--CoA ligase; AltName: Full=Acyl-activating enzyme;	E	70	3	4	0.14
Q9L015	SubName: Full=KHG/KDPG aldolase;	E	67	1	5.5	0.14
Q9S2V2	RecName: Full=Probable thiamine-phosphate pyrophosphorylase; Short=TMP pyrophosphorylase; Short=TMP-PPase; EC=2.5.1.3; AltName: Full=Thiamine-phosphate synthase;	E	62	1	9	0.14
Q9X8I3	RecName: Full=GTP cyclohydrolase 1; EC=3.5.4.16; AltName: Full=GTP cyclohydrolase I; Short=GTP-CH-I;	E	51	1	12.9	0.14
Q9KXP2	RecName: Full=Histidyl-tRNA synthetase; EC=6.1.1.21; AltName: Full=Histidine--tRNA ligase; Short=HisRS;	E	49	2	3.8	0.14
Q9RL03	RecName: Full=Diaminopimelate decarboxylase; EC=4.1.1.20;	E	38	2	3.5	0.14
Q9F2P8	SubName: Full=Putative lipoprotein;	E	34	1	9.3	0.14
Q9L1U4	SubName: Full=Putative malate oxidoreductase;	E	117	2	4.2	0.13
Q9L0Z5	RecName: Full=Ribulose-phosphate 3-epimerase; EC=5.1.3.1; AltName: Full=Pentose-5-phosphate 3-epimerase; Short=PPE; AltName: Full=R5P3E;	E	110	1	6.6	0.13
Q9L278	RecName: Full=Threonyl-tRNA synthetase; EC=6.1.1.3; AltName: Full=Threonine--tRNA ligase; Short=ThrRS;	E	84	3	5.8	0.13
Q9F314	RecName: Full=Trigger factor; Short=TF;	E	65	2	6.8	0.13
Q9RKR1	SubName: Full=Probable heme oxygenase;	E	64	1	4.7	0.13
Q9S2W8	RecName: Full=UDP-N-acetylmuramoyl-tripeptide--D-alanyl-D-alanine ligase; EC=6.3.2.10;	E	63	2	6.8	0.13
Q9FBP7	SubName: Full=Putative secreted protein;	E	61	1	3.8	0.13
Q9F2Q2	SubName: Full=Putative secreted protein;	E	56	1	3.7	0.13
Q53949	RecName: Full=Trk system potassium uptake protein trkA; Short=K(+)-uptake protein trkA;	E	51	1	4.9	0.13
Q9S2X2	RecName: Full=Cell division protein sepF 2;	E	30	1	3.3	0.13
Q9K4A0	RecName: Full=Peptide deformylase 4; Short=PDF 4; EC=3.5.1.88; AltName: Full=Polypeptide deformylase 4;	E	28	1	3.7	0.13
Q9FBP2	SubName: Full=Putative ABC transporter ATP-binding protein;	E	26	1	5.7	0.13
Q9L1E6	SubName: Full=Putative enoyl-coA hydratase;	E	123	1	16.9	0.12
P0A3Z1	RecName: Full=Xaa-Pro aminopeptidase 1; EC=3.4.11.9; AltName: Full=Aminoacylproline aminopeptidase I; AltName: Full=Aminopeptidase P I; Short=APP; Short=PEPP I; AltName: Full=X-Pro aminopeptidase I; AltName: Full=Xaa-Pro aminopeptidase I;	E	99	2	6.9	0.12
Q93RZ5	RecName: Full=Peptidase E; EC=3.4.13.21; AltName: Full=Alpha-aspartyl dipeptidase; AltName: Full=Asp-specific dipeptidase; AltName: Full=Dipeptidase E;	E	79	1	6.2	0.12
Q9Z578	RecName: Full=Aspartyl/glutamyl-tRNA(Asn/Gln) amidotransferase subunit B; Short=Asp/Glu-ADT subunit B; EC=6.3.5.-;	E	78	2	9.1	0.12
O69937	RecName: Full=Methionine aminopeptidase; EC=3.4.11.18;	E	73	1	4.7	0.12
Q9WW65	SubName: Full=Putative nucleotide sugar-1-phosphate transferase;	E	72	1	4.8	0.12
Q9K3Y8	SubName: Full=Putative 3-oxoacyl-[acyl-carrier protein] reductase;	E	68	1	6.7	0.12
O54571	RecName: Full=Ribosomal RNA small subunit methyltransferase G; EC=2.1.1.-; AltName: Full=16S rRNA 7-methylguanosine methyltransferase; Short=16S rRNA m7G methyltransferase; AltName: Full=Glucose-inhibited division protein B;	E	67	1	3.8	0.12
Q9RCY8	SubName: Full=Putative reductase iron-sulfur protein;	E	66	1	4.8	0.12
Q9K3J2	SubName: Full=Betaine aldehyde dehydrogenase;	E	47	2	3.9	0.12
Q9XAP8	RecName: Full=Demethylmenaquinone methyltransferase; EC=2.1.1.163; AltName: Full=Menaquinone biosynthesis methyltransferase ubiE;	E	45	1	6.1	0.12
O86836	RecName: Full=Dihydrodipicolinate reductase; Short=DHPR; EC=1.3.1.26;	E	40	1	4	0.12
Q9RJT2	SubName: Full=Putative 2-haloalkanoic acid dehalogenase;	E	23	1	3.3	0.12
Q9FCD7	RecName: Full=Tripeptidyl aminopeptidase; Short=Tap; EC=3.4.14.-; Flags: Precursor;	E	127	2	5.4	0.11
Q8CJR1	SubName: Full=Delta-1-pyrroline-5-carboxylate dehydrogenase;	E	109	2	6.4	0.11
Q9S2G1	SubName: Full=Putative secreted protease;	E	106	3	5.2	0.11
O50504	SubName: Full=Probable ABC-transport system ATP binding protein;	E	77	1	4.2	0.11
O86511	RecName: Full=Uncharacterized AIPM/Hcit synthase family transferase SCO5529; EC=2.3.3.-;	E	75	2	6.4	0.11
Q9EWD8	SubName: Full=Methylmalonyl CoA mutase;	E	71	2	3.4	0.11
Q9L0H2	RecName: Full=GMP synthase [glutamine-hydrolyzing]; EC=6.3.5.2; AltName: Full=GMP synthetase; AltName: Full=Glutamine amidotransferase;	E	62	2	4.9	0.11
Q9ZBN1	SubName: Full=Putative deacetylase (Putative secreted protein);	E	60	1	9.6	0.11
Q9K4B1	RecName: Full=Histidinol-phosphatase; Short=HolPase; EC=3.1.3.15; AltName: Full=Histidinol-phosphate phosphatase;	E	59	1	3.4	0.11
Q9EWV2	SubName: Full=Putative purine nucleoside phosphorylase;	E	49	1	4	0.11
O86610	SubName: Full=Putative exonuclease;	E	42	1	3.1	0.11
Q9WX17	SubName: Full=Putative uroporphyrin-III C-methyltransferase/uroporphyrinogen-III synthase;	E	36	1	1.2	0.11
Q9RJS8	SubName: Full=Probable methyltransferase;	E	36	1	4.2	0.11
Q9KY52	SubName: Full=Putative integral membrane protein;	E	36	1	7.5	0.11
Q9RKE1	SubName: Full=Putative polyguluronate lyase;	E	27	1	3.5	0.11
Q9Z4Z8	SubName: Full=Putative hydrolase;	E	26	0	3.7	0.11
Q9KZ91	SubName: Full=Putative succinate dehydrogenase iron-sulfur subunit;	E	26	1	6.2	0.11
Q9F3K8	SubName: Full=Methyltransferase;	E	23	1	5.6	0.11
O06851	RecName: Full=Valyl-tRNA synthetase; EC=6.1.1.9; AltName: Full=Valine--tRNA ligase; Short=ValRS;	E	134	3	3.9	0.1
Q9ADG1	SubName: Full=Putative nitrite/sulphite reductase;	E	89	2	3.7	0.1
Q9L2H4	RecName: Full=Undecaprenyl pyrophosphate synthase 1; Short=UPP synthase 1; EC=2.5.1.31; AltName: Full=Di-trans,poly-cis-decaprenylcistransferase 1; AltName: Full=Undecaprenyl diphosphate synthase 1; Short=UDS 1;	E	85	1	5.4	0.1
Q9WX16	RecName: Full=Porphobilinogen deaminase 1; Short=PBG 1; EC=2.5.1.61; AltName: Full=Hydroxymethylbilane synthase 1; Short=HMBS 1; AltName: Full=Pre-uroporphyrinogen synthase 1;	E	70	1	5	0.1
O50492	SubName: Full=Glutamate permease;	E	50	1	3.7	0.1
Q9KZ75	RecName: Full=Urocanate hydratase; Short=Urocanase; EC=4.2.1.49; AltName: Full=Imidazolonepropionate hydrolase;	E	50	2	5.9	0.1
Q9RJ79	RecName: Full=5~-3~ exonuclease; EC=3.1.11.-;	E	41	1	2.7	0.1
Q93S12	SubName: Full=Putative epoxide hydrolase;	E	41	1	2.8	0.1
Q9RKB7	SubName: Full=Probable 3-oxoacyl-[acyl carrier protein] reductase;	E	39	1	5.7	0.1
O86841	RecName: Full=Dihydrodipicolinate synthase 1; Short=DHDPS 1; EC=4.2.1.52;	E	38	1	3.3	0.1
Q93RV9	RecName: Full=Ectoine hydroxylase; EC=1.17.-.-;	E	33	1	4.3	0.1
Q8CJU5	SubName: Full=Putative thiosulfate sulfurtransferase;	E	32	1	7.5	0.1
Q9L0Y6	RecName: Full=Methionyl-tRNA formyltransferase; EC=2.1.2.9;	E	28	1	5.2	0.1
Q9KYU9	SubName: Full=Putative fructose-specific permease;	E	112	2	3.9	0.09
Q93IU1	SubName: Full=BldKC, putative ABC transport system integral membrane protein;	E	77	1	3.1	0.09
Q9K3S7	SubName: Full=UDP-glucose 4-epimerase;	E	76	1	4.7	0.09
Q9FBR4	SubName: Full=Putative 2-oxoglutarate dehydrogenase;	E	64	3	3.1	0.09
Q9RDF2	RecName: Full=GTPase Era;	E	61	1	4.4	0.09
Q9X8I4	RecName: Full=ATP-dependent zinc metalloprotease FtsH 1; EC=3.4.24.-;	E	60	2	4.9	0.09
Q9RJJ3	SubName: Full=Putative epimerase/dehydratase;	E	52	1	3.5	0.09
Q8CK64	SubName: Full=Putative alcohol dehydrogenase (Zinc-binding);	E	41	1	2.3	0.09
Q9ZBX4	SubName: Full=ABC transporter ATP-binding protein;	E	41	1	2.6	0.09
Q9RKL9	SubName: Full=Probable peptidase;	E	38	1	2.6	0.09
Q7AKK2	RecName: Full=Phosphoribosylformylglycinamidine cyclo-ligase; EC=6.3.3.1;	E	38	1	3.9	0.09
Q9FC27	SubName: Full=Putative esterase;	E	37	1	2.8	0.09
Q8CJX0	RecName: Full=Tryptophanyl-tRNA synthetase 1; EC=6.1.1.2; AltName: Full=Tryptophan--tRNA ligase 1; Short=TrpRS 1;	E	27	1	2.7	0.09
Q9L075	SubName: Full=Hydroxymethylglutaryl-CoA lyase;	E	26	1	5	0.09
Q9L0Q1	SubName: Full=ABC transporter ATP-binding protein;	E	92	1	2.6	0.08
Q9L0L7	RecName: Full=UDP-N-acetylenolpyruvoylglucosamine reductase; EC=1.1.1.158; AltName: Full=UDP-N-acetylmuramate dehydrogenase;	E	83	1	3.4	0.08
Q9X7P9	SubName: Full=Putative transcriptional accessory protein;	E	80	2	3.3	0.08
Q9EWF9	SubName: Full=Cystathionine gamma-synthase;	E	78	1	10.1	0.08
Q53915	RecName: Full=Peptide chain release factor 2; Short=RF-2;	E	64	1	6.5	0.08
Q9K3R1	SubName: Full=Putative aldolase;	E	56	1	4.8	0.08
Q9KXQ6	RecName: Full=3-dehydroquinate synthase; EC=4.2.3.4;	E	55	1	3.6	0.08
Q9Z4X7	SubName: Full=Putative 4-hydroxyphenylpyruvic acid dioxygenase;	E	54	1	2.7	0.08
Q9F334	SubName: Full=Putative aminotransferase;	E	54	1	2.5	0.08
O54158	SubName: Full=Putative methyltransferase;	E	54	1	3.3	0.08
Q9X9W9	SubName: Full=Putative transport associated protein;	E	54	1	8.8	0.08
Q9KXQ4	RecName: Full=Chorismate synthase; EC=4.2.3.5; AltName: Full=5-enolpyruvylshikimate-3-phosphate phospholyase;	E	41	1	4.6	0.08
Q9ZBK8	SubName: Full=Putative transferase;	E	36	1	4.7	0.08
Q59829	RecName: Full=Putative cystathionine gamma-lyase; EC=4.4.1.1; AltName: Full=Gamma-cystathionase;	E	35	1	3.1	0.08
O88055	RecName: Full=Phenylalanyl-tRNA synthetase alpha chain; EC=6.1.1.20; AltName: Full=Phenylalanine--tRNA ligase alpha chain; Short=PheRS;	E	22	1	2	0.08
Q9ZBX1	RecName: Full=Seryl-tRNA synthetase; EC=6.1.1.11; AltName: Full=Serine--tRNA ligase; Short=SerRS; AltName: Full=Seryl-tRNA(Ser/Sec) synthetase;	E	112	1	3.5	0.07
Q8CJV5	SubName: Full=E1-alpha branched-chain alpha keto acid dehydrogenase;	E	93	1	3.1	0.07
Q9F3K4	SubName: Full=Putative malate oxidoreductase;	E	80	1	3.4	0.07
Q93JK7	SubName: Full=Putative D-amino acid deaminase;	E	64	1	3.2	0.07
Q9KXU8	SubName: Full=Putative threonine synthase;	E	59	1	4	0.07
Q9ADA4	RecName: Full=L-cysteine:1D-myo-inositol 2-amino-2-deoxy-alpha-D-glucopyranoside ligase; Short=L-Cys:GlcN-Ins ligase; EC=6.3.1.13; AltName: Full=Mycothiol ligase; Short=MSH ligase;	E	58	1	4.6	0.07
Q9XAE2	SubName: Full=Putative oxygenase subunit;	E	51	1	2.1	0.07
P95726	SubName: Full=Probable starvation sensing protein; SubName: Full=SpaA protein;	E	51	1	2.9	0.07
O88054	RecName: Full=Phenylalanyl-tRNA synthetase beta chain; EC=6.1.1.20; AltName: Full=Phenylalanine--tRNA ligase beta chain; Short=PheRS;	E	49	2	4.5	0.07
Q9FCL0	SubName: Full=Putative sulfurylase;	E	47	1	6.4	0.07
Q9FC90	SubName: Full=Ornithine aminotransferase;	E	44	1	3.7	0.07
Q9RJ50	RecName: Full=Tyrosyl-tRNA synthetase; EC=6.1.1.1; AltName: Full=Tyrosine--tRNA ligase; Short=TyrRS;	E	42	1	5.7	0.07
O69857	SubName: Full=Acetyl-coa acetyltransferase (Thiolase);	E	36	1	6.7	0.07
Q8CJS2	SubName: Full=Putative peptide transport system ATP-binding subunit;	E	35	1	2.9	0.07
Q9AK25	RecName: Full=Adenosine deaminase 1; EC=3.5.4.4; AltName: Full=Adenosine aminohydrolase 1;	E	34	1	2.5	0.07
Q9X827	RecName: Full=UDP-N-acetylmuramate--L-alanine ligase; EC=6.3.2.8; AltName: Full=UDP-N-acetylmuramoyl-L-alanine synthetase;	E	29	1	2.6	0.07
Q9AD91	SubName: Full=Putative peptidase;	E	28	1	1.8	0.07
O86565	RecName: Full=Serine hydroxymethyltransferase; Short=SHMT; Short=Serine methylase; EC=2.1.2.1;	E	26	1	1.9	0.07
Q93J45	SubName: Full=Putative dipeptidase;	E	25	1	4	0.07
Q9FBP8	SubName: Full=Putative ATP-binding protein;	E	25	1	2	0.07
Q9FCA1	SubName: Full=Putative ligase;	E	24	0	2.2	0.07
Q9F2S0	RecName: Full=Glutamate-1-semialdehyde 2,1-aminomutase; Short=GSA; EC=5.4.3.8; AltName: Full=Glutamate-1-semialdehyde aminotransferase; Short=GSA-AT;	E	21	1	2.3	0.07
Q9S2Q3	RecName: Full=Pyruvate dehydrogenase E1 component; EC=1.2.4.1;	E	130	2	5.8	0.06
Q9XA49	SubName: Full=Putative dihydrolipoamide acyltransferase component E2;	E	115	1	1.8	0.06
Q9S2W9	RecName: Full=UDP-N-acetylmuramoylalanine--D-glutamate ligase; EC=6.3.2.9; AltName: Full=D-glutamic acid-adding enzyme; AltName: Full=UDP-N-acetylmuramoyl-L-alanyl-D-glutamate synthetase;	E	93	1	2.5	0.06
Q9KYT6	SubName: Full=Putative aldehyde dehydrogenase;	E	69	1	2.1	0.06
Q9XAB9	RecName: Full=Glucose-6-phosphate 1-dehydrogenase; EC=1.1.1.49;	E	61	1	3.2	0.06
Q9Z580	RecName: Full=Glutamyl-tRNA(Gln) amidotransferase subunit A; Short=Glu-ADT subunit A; EC=6.3.5.-;	E	58	1	2.4	0.06
Q9RJ44	SubName: Full=Secreted subtilisin-like protease;	E	49	1	2.1	0.06
O86742	SubName: Full=Aldehyde dehydrogenase;	E	44	1	2.7	0.06
Q9L0Z8	SubName: Full=Putative inosine monophosphate dehydrogenase;	E	42	1	1.9	0.06
Q9L0F9	SubName: Full=NADP-specific glutamate dehydrogenase;	E	34	1	2	0.06
O69840	SubName: Full=Putative membrane protein;	E	32	1	1.9	0.06
Q9RDS6	SubName: Full=Probable glutamine synthetase (EC 6.3.1.2);	E	31	1	1.8	0.06
Q9L1J1	SubName: Full=Methylmalonic acid semialdehyde dehydrogenase;	E	31	1	2.4	0.06
Q9RKZ0	SubName: Full=Putative membrane protein;	E	30	1	2.1	0.06
O86744	SubName: Full=Putative aminotransferase;	E	25	1	1.8	0.06
Q9RDG7	SubName: Full=Putative secreted tripeptidyl aminopeptidase;	E	25	1	2.1	0.06
Q9L1U5	SubName: Full=UDP-N-acetylglucosamine transferase;	E	24	1	2.7	0.06
Q9S2W7	RecName: Full=UDP-N-acetylmuramoyl-L-alanyl-D-glutamate--2,6-diaminopimelate ligase; EC=6.3.2.13; AltName: Full=Meso-A2pm-adding enzyme; AltName: Full=Meso-diaminopimelate-adding enzyme; AltName: Full=UDP-MurNAc-L-Ala-D-Glu:meso-diaminopimelate liga	E	24	1	1.8	0.06
Q9X895	RecName: Full=Lysyl-tRNA synthetase; EC=6.1.1.6; AltName: Full=Lysine--tRNA ligase; Short=LysRS;	E	131	1	2.1	0.05
Q9Z5A7	SubName: Full=Putative acetyl-coenzyme A synthetase;	E	97	1	2.9	0.05
Q9L0Q6	RecName: Full=Cysteinyl-tRNA synthetase; EC=6.1.1.16; AltName: Full=Cysteine--tRNA ligase; Short=CysRS;	E	60	1	1.5	0.05
Q9KZ09	SubName: Full=Alpha-glucosidase;	E	43	1	1.9	0.05
Q9X949	SubName: Full=Isobutyryl-CoA mutase A; EC=5.4.99.13;	E	43	1	2.5	0.05
Q9FBN4	SubName: Full=Fumarate hydratase class I;	E	37	1	1.8	0.05
Q9S2C0	RecName: Full=Serine/threonine-protein kinase pksC; EC=2.7.11.1;	E	32	1	1.4	0.05
Q9X4K7	SubName: Full=Propionyl-CoA carboxylase complex B subunit;	E	31	1	2.3	0.05
Q9F2I9	RecName: Full=Methionyl-tRNA synthetase; EC=6.1.1.10; AltName: Full=Methionine--tRNA ligase; Short=MetRS;	E	30	1	2.4	0.05
Q9EWV4	SubName: Full=Putative acyl-CoA carboxylase complex A subunit;	E	30	1	1	0.05
Q9XAJ2	SubName: Full=Putative peptide hydrolase;	E	28	1	1.3	0.05
Q9WX15	RecName: Full=Glutamyl-tRNA reductase; Short=GluTR; EC=1.2.1.70;	E	27	1	1.9	0.05
Q9L076	SubName: Full=Acetyl/propionyl CoA carboxylase alpha subunit;	E	26	1	1.4	0.05
O69198	RecName: Full=Dihydroxy-acid dehydratase; Short=DAD; EC=4.2.1.9;	E	25	1	1.8	0.05
Q9AD82	SubName: Full=Putative phosphomannomutase;	E	23	1	2.2	0.05
Q9RJH9	RecName: Full=Catalase-peroxidase; Short=CP; EC=1.11.1.6; EC=1.11.1.7; AltName: Full=Peroxidase/catalase;	E	123	1	1.4	0.04
Q9L0I2	SubName: Full=Serine/threonine protein kinase;	E	53	1	1.8	0.04
Q9X878	SubName: Full=Putative secreted protein;	E	48	1	2.2	0.04
Q9RCY7	SubName: Full=Putative reductase flavoprotein subunit;	E	38	1	1.4	0.04
Q9Z502	SubName: Full=Putative export associated protein;	E	36	1	2.4	0.04
Q9KZY7	SubName: Full=Putative D-alanyl-D-alanine carboxypeptidase;	E	24	1	1.2	0.04
Q9L200	SubName: Full=Putative aminopeptidase;	E	137	1	1.4	0.03
O86808	SubName: Full=Putative sensory histidine kinase;	E	99	2	1.3	0.03
Q8CJR8	SubName: Full=Putative two component sensor kinase;	E	74	1	0.9	0.03
Q9X877	SubName: Full=Putative large glycine/alanine rich protein;	E	55	2	1.7	0.03
Q9Z5A4	SubName: Full=Putative secreted protein;	E	42	1	1.2	0.03
Q9KXR6	RecName: Full=Carbamoyl-phosphate synthase large chain; EC=6.3.5.5; AltName: Full=Carbamoyl-phosphate synthetase ammonia chain;	E	31	1	0.7	0.03
Q9S2M7	SubName: Full=Putative secreted protein;	E	26	1	2.1	0.03
Q9L1C8	SubName: Full=Putative nicotinate-nucleotide-dimethylbenzimidazole phosphoribosyltransferase;	E	25	1	1	0.03
Q9RL54	SubName: Full=Probable secreted peptidase;	E	30	1	0.7	0.02
Q9KZ11	SubName: Full=Putative bi-functional protein (Secreted alpha-amylase/dextrinase);	E	27	1	0.9	0.02
O54144	SubName: Full=RedY protein;	E	132	4	29.2	2.28
O86655	RecName: Full=30S ribosomal protein S15;	R	557	10	64.2	31.16
Q9L0D1	RecName: Full=30S ribosomal protein S17;	R	486	8	73.7	13.44
Q9L0K4	RecName: Full=30S ribosomal protein S7;	R	723	10	64.7	8.07
P46789	RecName: Full=50S ribosomal protein L30;	R	189	4	51.7	6.44
Q9L0D2	RecName: Full=50S ribosomal protein L29;	R	179	5	64.9	6.42
O31212	RecName: Full=30S ribosomal protein S2;	R	1410	17	49.7	6.22
P49399	RecName: Full=30S ribosomal protein S8;	R	379	6	75	5.29
O86775	RecName: Full=50S ribosomal protein L17;	R	599	9	67.9	5.05
O69879	RecName: Full=30S ribosomal protein S16;	R	530	7	71.2	4.68
Q9L0C8	RecName: Full=50S ribosomal protein L5;	R	756	8	40.5	4.54
P0A477	RecName: Full=50S ribosomal protein L19;	R	192	5	43.1	3.74
P46786	RecName: Full=50S ribosomal protein L6;	R	491	8	57	3.69
P66417	RecName: Full=30S ribosomal protein S14 type Z;	R	63	3	24.6	3.66
Q9L0D0	RecName: Full=50S ribosomal protein L14;	R	244	5	31.1	2.72
P46788	RecName: Full=50S ribosomal protein L18;	R	269	6	44.9	2.64
Q9X8U2	RecName: Full=30S ribosomal protein S6;	R	217	4	44.8	2.62
P66233	RecName: Full=50S ribosomal protein L33 2;	R	90	2	33.3	2.46
Q9ZBR5	RecName: Full=50S ribosomal protein L28-1;	R	51	3	29.5	2.33
P66301	RecName: Full=50S ribosomal protein L36 1;	R	166	1	24.3	2.16
O86770	RecName: Full=Ribosome-recycling factor; Short=RRF; AltName: Full=Ribosome-releasing factor;	R	227	8	39.5	2.15
O31213	RecName: Full=Elongation factor Ts; Short=EF-Ts;	R	526	10	47.8	2.02
Q9X8U5	RecName: Full=50S ribosomal protein L9;	R	437	6	37.8	2.02
Q9L0D4	RecName: Full=30S ribosomal protein S3;	R	487	10	29.6	1.99
Q9K4E5	RecName: Full=50S ribosomal protein L31;	R	99	2	31.1	1.76
Q9KXQ9	RecName: Full=Elongation factor P; Short=EF-P;	R	278	7	36.7	1.74
P60515	RecName: Full=Translation initiation factor IF-1;	R	143	3	53.4	1.72
Q9S2K5	SubName: Full=30S ribosomal protein S1;	R	941	15	30.3	1.71
Q9L1I0	RecName: Full=50S ribosomal protein L21;	R	154	3	26.4	1.7
O88060	RecName: Full=Translation initiation factor IF-3;	R	542	7	38.2	1.69
P40174	RecName: Full=Elongation factor Tu-1; Short=EF-Tu-1;	R	924	12	41.8	1.64
P0A463	RecName: Full=50S ribosomal protein L11;	R	236	5	36.1	1.59
P66470	RecName: Full=30S ribosomal protein S18 1;	R	81	3	19.2	1.55
Q9KXP5	RecName: Full=30S ribosomal protein S4;	R	309	7	27.5	1.42
O86773	RecName: Full=30S ribosomal protein S13;	R	265	4	42.1	1.28
Q9ZBQ8	RecName: Full=50S ribosomal protein L32-1;	R	69	2	43.9	1.26
O88058	RecName: Full=50S ribosomal protein L20;	R	95	4	24.4	1.25
P66337	RecName: Full=30S ribosomal protein S10;	R	265	3	42.2	1.12
P46790	RecName: Full=30S ribosomal protein S5;	R	171	4	30.3	1.06
Q53874	RecName: Full=50S ribosomal protein L13;	R	94	4	44.2	1.05
Q9K3T9	RecName: Full=50S ribosomal protein L25; AltName: Full=General stress protein CTC;	R	238	4	21.2	1.04
P41102	RecName: Full=50S ribosomal protein L7/L12;	R	136	3	23.6	0.94
Q9KYR2	RecName: Full=Ribosome maturation factor rimP;	R	79	4	27.7	0.83
Q9L0D8	RecName: Full=50S ribosomal protein L23;	R	80	3	22.3	0.8
P40173	RecName: Full=Elongation factor G 1; Short=EF-G 1;	R	490	11	14.4	0.74
P46787	RecName: Full=50S ribosomal protein L15;	R	176	3	34.4	0.74
Q9L0C9	RecName: Full=50S ribosomal protein L24;	R	42	2	22.4	0.65
P41103	RecName: Full=50S ribosomal protein L10;	R	236	3	26.1	0.61
P48950	RecName: Full=50S ribosomal protein L1;	R	127	4	22	0.59
Q8CJQ8	RecName: Full=Translation initiation factor IF-2;	R	588	12	12.7	0.46
P0A4A3	RecName: Full=30S ribosomal protein S12;	R	60	1	13.8	0.23
D3K7H5	RecName: Full=50S ribosomal protein L3; Flags: Fragment;	R	112	1	10.2	0.18
Q9Z527	RecName: Full=Ribosome-binding factor A;	R	40	1	11.9	0.18
Q53875	RecName: Full=30S ribosomal protein S9;	R	82	1	8.2	0.17
Q9L0D9	RecName: Full=50S ribosomal protein L4;	R	44	1	3.7	0.13
Q9L0D7	RecName: Full=50S ribosomal protein L2;	R	31	1	3.6	0.1
Q9RDC9	RecName: Full=Elongation factor 4; Short=EF-4; EC=3.6.5.n1; AltName: Full=Ribosomal back-translocase LepA;	R	28	1	3.7	0.05
Q9F2L4	SubName: Full=Putative uncharacterized protein SCO3767;	U	1259	11	79.5	27.35
Q9KY22	SubName: Full=Putative uncharacterized protein SCO2368;	U	1853	13	92.7	10.9
Q9KXW4	SubName: Full=Putative tellurium resistance protein;	U	1293	11	89.5	8
Q9F325	SubName: Full=Putative uncharacterized protein SCO3793;	U	284	8	57.9	7.48
Q8CK50	SubName: Full=Tellurium resistance protein;	U	879	10	72.3	4.85
Q9KY23	SubName: Full=Putative uncharacterized protein SCO2367;	U	642	10	70.2	4.69
Q9X8T5	SubName: Full=Putative uncharacterized protein SCO3899;	U	1198	14	49.2	2.7
O69830	SubName: Full=Putative uncharacterized protein SCO6042;	U	286	12	50.6	2.62
P37977	RecName: Full=Uncharacterized protein SCO4036;	U	110	5	37.1	2.62
Q9S2W3	SubName: Full=Putative uncharacterized protein SCO2093;	U	126	7	38.9	2.59
O86644	SubName: Full=Putative uncharacterized protein SCO5725;	U	164	4	42.7	2.49
Q9K4G5	SubName: Full=Putative uncharacterized protein SCO4173;	U	268	5	49.6	2.28
Q9X8R4	SubName: Full=Putative uncharacterized protein SCO3647;	U	272	4	36.4	2.09
Q9RK34	SubName: Full=Putative uncharacterized protein SCO0682;	U	111	4	25	1.96
Q93JK4	SubName: Full=Putative uncharacterized protein SCO4990;	U	213	5	75.7	1.74
Q9L0F3	SubName: Full=Putative uncharacterized protein SCO4689;	U	174	4	40	1.72
Q9ZC20	SubName: Full=Putative uncharacterized protein SCO6493;	U	204	4	40	1.59
Q93RV6	SubName: Full=Putative uncharacterized protein SCO1870;	U	260	6	42.6	1.56
Q9X7Y8	SubName: Full=Putative uncharacterized protein SCO2129;	U	270	4	45.8	1.53
Q9ZBJ2	SubName: Full=Putative uncharacterized protein SCO6482;	U	143	4	25.9	1.5
Q9L0N9	SubName: Full=Putative uncharacterized protein SCO4252;	U	579	5	43.6	1.44
Q9K4H3	SubName: Full=Putative uncharacterized protein SCO4165;	U	97	3	45.3	1.4
O69959	SubName: Full=Putative uncharacterized protein SCO5783;	U	308	5	31.7	1.36
Q9FBI9	SubName: Full=Putative ATP-binding protein;	U	217	3	50	1.3
Q9L0T5	SubName: Full=Putative uncharacterized protein SCO4509;	U	234	4	35.5	1.29
Q9ADJ5	SubName: Full=Putative uncharacterized protein SCO7464;	U	233	3	25.6	1.24
Q93JB5	SubName: Full=Putative uncharacterized protein SCO7481;	U	167	5	30.9	1.09
Q9RKA2	SubName: Full=Putative uncharacterized protein SCO0260;	U	105	3	31.2	1.04
Q9X8U9	SubName: Full=Putative uncharacterized protein SCO3913;	U	88	4	46.7	1.02
O69982	SubName: Full=Putative uncharacterized protein SCO5806;	U	206	4	37.1	1.01
Q9ZBR8	SubName: Full=Putative uncharacterized protein SCO5561;	U	83	2	26	0.97
Q9X8G7	SubName: Full=Putative uncharacterized protein SCO3343;	U	153	3	25	0.94
Q9KZ66	SubName: Full=Putative uncharacterized protein SCO3082;	U	26	2	23.7	0.87
Q9XA10	RecName: Full=UPF0233 membrane protein SCO3854;	U	62	2	11.9	0.85
O86524	SubName: Full=Putative uncharacterized protein SCO5543;	U	222	3	32.8	0.84
Q93IZ3	SubName: Full=Putative uncharacterized protein SCO5077;	U	119	3	38.9	0.84
Q9RJ72	SubName: Full=Putative uncharacterized protein SCO1629;	U	143	3	23	0.83
O86521	SubName: Full=Putative uncharacterized protein SCO5539;	U	253	3	39.3	0.82
Q9S2X1	SubName: Full=Putative uncharacterized protein SCO2080;	U	129	4	26.8	0.8
Q9X8S6	SubName: Full=Putative uncharacterized protein SCO3659;	U	224	3	16.9	0.79
Q9RKK7	SubName: Full=Putative uncharacterized protein SCO4077;	U	187	2	24.4	0.79
Q9S2G8	SubName: Full=Putative uncharacterized protein SCO2913;	U	188	3	36.4	0.76
Q9S2H0	SubName: Full=Putative uncharacterized protein SCO2911;	U	64	2	27.2	0.76
Q9XA38	SubName: Full=Putative uncharacterized protein SCO3575;	U	117	3	19.4	0.75
Q93JF6	SubName: Full=Putative uncharacterized protein SCO5971;	U	145	5	17.9	0.73
O86794	SubName: Full=Putative uncharacterized protein SCO4753;	U	57	2	26.7	0.73
Q9X7N1	SubName: Full=Putative uncharacterized protein SCO6725;	U	40	2	20.4	0.71
Q9FCH0	SubName: Full=Putative uncharacterized protein SCO4199;	U	163	3	15.5	0.69
Q9KZQ2	SubName: Full=Putative uncharacterized protein SCO2901;	U	105	3	20	0.68
Q9KZQ0	SubName: Full=Putative uncharacterized protein SCO1382;	U	102	3	23.6	0.68
Q9S225	SubName: Full=Putative uncharacterized protein SCO1775;	U	145	4	37.4	0.67
Q9X8J2	RecName: Full=UPF0145 protein SCO3412;	U	160	2	21.7	0.66
Q9S2U0	SubName: Full=Putative uncharacterized protein SCO2045;	U	138	4	21.3	0.66
Q53867	RecName: Full=Uncharacterized protein SCO3923;	U	46	2	21	0.65
Q9AJZ8	SubName: Full=Putative uncharacterized protein SCO7730;	U	87	2	23.2	0.6
Q9RIW9	SubName: Full=Putative uncharacterized protein SCO0144;	U	73	2	21.8	0.58
Q9K3M2	SubName: Full=Putative uncharacterized protein SCO1038;	U	58	2	15.7	0.58
Q9FBJ1	SubName: Full=Putative uncharacterized protein SCO5167;	U	160	4	16.9	0.55
Q9K4D0	SubName: Full=Putative uncharacterized protein SCO5381;	U	281	3	20	0.53
Q9RJX8	SubName: Full=Putative uncharacterized protein SCO1192;	U	70	2	14.8	0.53
Q9L0M7	SubName: Full=Putative uncharacterized protein SCO4633;	U	159	3	24.3	0.5
Q9KXT6	SubName: Full=Putative uncharacterized protein SCO4305;	U	87	2	13.7	0.5
O86747	SubName: Full=Putative uncharacterized protein SCO5652;	U	84	2	22.2	0.49
Q9KZW5	SubName: Full=Putative uncharacterized protein SCO4136;	U	52	2	22.6	0.49
Q9F2X4	SubName: Full=Putative uncharacterized protein SCO4587;	U	52	3	16.5	0.49
Q9AK96	SubName: Full=Putative uncharacterized protein SCO1366;	U	208	3	16.1	0.48
Q9F3K1	SubName: Full=Putative uncharacterized protein SCO5264;	U	161	4	13.1	0.46
Q9RKW0	SubName: Full=Putative uncharacterized protein SCO6216;	U	94	2	15	0.46
Q9FCJ2	SubName: Full=Putative uncharacterized protein SCO5196;	U	154	3	15	0.45
Q9FC11	SubName: Full=Putative uncharacterized protein SCO7073;	U	120	3	12.1	0.42
Q9S2H6	SubName: Full=Putative uncharacterized protein SCO2905;	U	115	1	19.5	0.42
Q9ZBY1	SubName: Full=Putative uncharacterized protein SCO3951;	U	144	4	13.8	0.41
Q9KXI1	SubName: Full=Putative uncharacterized protein SCO2339;	U	58	2	15.6	0.41
Q9FBL8	SubName: Full=Putative uncharacterized protein SCO5140;	U	169	3	9.9	0.39
Q9Z595	SubName: Full=Putative uncharacterized protein SCO6207;	U	69	1	11.9	0.38
Q9KZP8	SubName: Full=Putative uncharacterized protein SCO1384;	U	370	3	13.1	0.37
Q9RD05	SubName: Full=Putative uncharacterized protein SCO0906;	U	197	2	15.2	0.37
Q9X7Z7	SubName: Full=Putative uncharacterized protein SCO2138;	U	59	1	13.9	0.37
Q9S229	SubName: Full=Putative uncharacterized protein SCO1771;	U	113	2	11.4	0.36
Q9X9Z8	RecName: Full=UPF0098 protein SCO1794;	U	112	2	22.9	0.36
Q9KZC9	SubName: Full=Putative uncharacterized protein SCO6960;	U	161	2	15.2	0.35
Q9Z588	SubName: Full=Putative uncharacterized protein SCO5491;	U	135	2	13.2	0.35
Q9X826	SubName: Full=Putative uncharacterized protein SCO6059;	U	103	2	13.8	0.35
O54152	SubName: Full=Putative uncharacterized protein SCO5889;	U	76	1	12.6	0.35
Q9L1D4	SubName: Full=Putative uncharacterized protein SCO1548;	U	57	1	16.3	0.35
O54133	SubName: Full=Putative uncharacterized protein SCO5867;	U	92	2	10.3	0.34
Q9RCZ5	SubName: Full=Putative uncharacterized protein SCO0915;	U	83	1	20	0.34
Q9EWV6	RecName: Full=Maf-like protein SCO4923;	U	78	2	10.2	0.32
O88016	SubName: Full=Putative uncharacterized protein SCO6660;	U	92	3	11.9	0.31
Q9L106	SubName: Full=Putative uncharacterized protein SCO1453;	U	77	2	11.6	0.31
Q9KYV8	SubName: Full=Putative uncharacterized protein SCO3187;	U	56	1	9.1	0.3
O69893	SubName: Full=Putative uncharacterized protein SCO5605;	U	35	1	18.4	0.3
Q9FBK4	SubName: Full=Putative uncharacterized protein SCO5154;	U	177	3	10.9	0.29
Q9L1I3	SubName: Full=Putative uncharacterized protein SCO2593;	U	148	3	8.5	0.29
Q9AK00	SubName: Full=Putative uncharacterized protein SCO7728;	U	45	1	10.8	0.29
Q9AK74	SubName: Full=Putative uncharacterized protein SCO4043;	U	35	1	8.2	0.29
Q8CJU2	SubName: Full=Putative uncharacterized protein SCO4260;	U	58	2	9.8	0.28
Q9RJP8	SubName: Full=Putative uncharacterized protein SCO0592;	U	93	2	9.6	0.27
Q9FC13	SubName: Full=Putative uncharacterized protein SCO7071;	U	91	1	10.8	0.27
Q9ZBS4	SubName: Full=Putative uncharacterized protein SCO6164;	U	39	1	7.4	0.27
Q9L1Q3	SubName: Full=Putative uncharacterized protein SCO6862;	U	33	1	9.6	0.27
Q93J66	SubName: Full=Putative uncharacterized protein SCO0977;	U	85	1	10.3	0.26
Q9FCA0	SubName: Full=Putative uncharacterized protein SCO1213;	U	58	2	9.5	0.26
Q9ADD0	SubName: Full=Putative uncharacterized protein SCO5337;	U	57	2	10.7	0.25
Q9L0F4	SubName: Full=Putative uncharacterized protein SCO4688;	U	26	1	15.3	0.25
Q9X8L7	SubName: Full=Putative uncharacterized protein SCO3353;	U	65	1	9.5	0.24
Q9RDK4	SubName: Full=Putative uncharacterized protein SCO2582;	U	196	3	10.4	0.23
Q9RJS4	SubName: Full=Putative uncharacterized protein SCO0412;	U	69	1	8.7	0.23
Q9ZBJ6	SubName: Full=Putative uncharacterized protein SCO6478;	U	61	1	9.1	0.23
Q8CJJ1	SubName: Full=Putative uncharacterized protein SCO7753;	U	46	1	9.2	0.23
O86643	SubName: Full=Putative uncharacterized protein SCO5724;	U	42	1	7.3	0.23
Q9RKY0	SubName: Full=Putative uncharacterized protein SCO1421;	U	33	1	8.1	0.23
Q9FCJ3	SubName: Full=Putative uncharacterized protein SCO5195;	U	126	4	6.5	0.22
Q9K4C2	SubName: Full=Putative uncharacterized protein SCO5389;	U	63	1	8.5	0.22
Q9KZN1	SubName: Full=Putative uncharacterized protein SCO1401;	U	38	1	5.6	0.22
Q93IW6	SubName: Full=Putative uncharacterized protein SCO1304;	U	31	1	6.7	0.22
Q9FC31	SubName: Full=Putative uncharacterized protein SCO7053;	U	46	1	5.8	0.21
Q9RI49	SubName: Full=Putative uncharacterized protein SCO0197;	U	36	1	10.3	0.21
Q9L0M3	SubName: Full=Putative uncharacterized protein SCO4637;	U	26	1	14.1	0.21
Q9S254	SubName: Full=Putative uncharacterized protein SCO1698;	U	60	1	7.8	0.2
Q9L2C2	SubName: Full=Putative uncharacterized protein SCO5398;	U	42	1	4.8	0.2
Q9ZBN2	SubName: Full=Putative uncharacterized protein SCO6177;	U	40	1	8.2	0.2
Q9XA87	SubName: Full=Putative uncharacterized protein SCO0838;	U	32	1	6.4	0.2
Q9FCG2	SubName: Full=Putative uncharacterized protein SCO4207;	U	78	1	8.4	0.19
Q9XAD6	SubName: Full=Putative uncharacterized protein SCO1920;	U	66	1	7.7	0.19
Q9RKK3	SubName: Full=Putative uncharacterized protein SCO4081;	U	44	1	7.5	0.19
Q9RDA3	RecName: Full=UPF0303 protein SCO2848;	U	40	1	5.7	0.19
Q9KYX9	SubName: Full=Putative uncharacterized protein SCO3001;	U	37	1	9.6	0.19
Q9RDK9	SubName: Full=Putative uncharacterized protein SCO2577;	U	26	1	4.7	0.19
Q9F2M0	SubName: Full=Putative uncharacterized protein SCO3761;	U	46	1	6.5	0.18
Q9RJG5	SubName: Full=Putative uncharacterized protein SCO0469;	U	33	1	5.2	0.18
Q93J70	SubName: Full=Putative uncharacterized protein SCO2827;	U	66	1	6.6	0.17
O86814	SubName: Full=Putative uncharacterized protein SCO5754;	U	51	1	6.1	0.17
Q9K3U3	SubName: Full=Putative uncharacterized protein SCO4402;	U	50	1	6	0.17
Q9AK59	SubName: Full=Putative uncharacterized protein SCO4058;	U	50	1	15.6	0.17
Q9ZBK4	SubName: Full=Putative uncharacterized protein SCO6470;	U	48	1	7.1	0.17
Q9FCG4	SubName: Full=Putative uncharacterized protein SCO4205;	U	36	1	6.5	0.17
Q9S280	SubName: Full=Putative uncharacterized protein SCO1809;	U	32	1	4.7	0.17
O86515	SubName: Full=Putative uncharacterized protein SCO5533;	U	66	1	4.9	0.16
Q9ADH1	SubName: Full=Putative uncharacterized protein SCO6092;	U	47	1	8.8	0.16
Q9AK70	SubName: Full=Putative uncharacterized protein SCO4047;	U	65	1	5.1	0.15
Q9L265	SubName: Full=Putative uncharacterized protein SCO1544;	U	64	1	8.2	0.15
O69878	SubName: Full=Putative uncharacterized protein SCO5590;	U	60	1	6.1	0.15
Q9RKA5	SubName: Full=Putative uncharacterized protein SCO3183;	U	46	1	6.9	0.15
Q9EWL8	SubName: Full=Putative uncharacterized protein SCO7772;	U	45	1	3.6	0.15
Q9K3Z4	SubName: Full=Putative uncharacterized protein SCO1339;	U	30	1	7.8	0.15
O50517	SubName: Full=Putative uncharacterized protein SCO5843;	U	29	1	8.2	0.15
Q9L013	SubName: Full=Putative uncharacterized protein SCO2300;	U	26	1	4.6	0.15
Q9FC17	SubName: Full=Putative uncharacterized protein SCO7067;	U	25	1	4.9	0.15
Q9EX20	SubName: Full=Putative uncharacterized protein SCO1020;	U	101	2	6.8	0.14
Q9S210	SubName: Full=Putative uncharacterized protein SCO1790;	U	64	1	7.1	0.14
Q9RDP9	SubName: Full=Putative uncharacterized protein SCO2385;	U	44	1	5	0.14
Q9K4E2	SubName: Full=Putative uncharacterized protein SCO5362;	U	37	1	4.2	0.14
Q9S2D6	SubName: Full=Putative uncharacterized protein SCO0277;	U	70	1	5	0.13
Q9L201	SubName: Full=Putative uncharacterized protein SCO2634;	U	33	1	4.6	0.13
Q9KXS7	SubName: Full=Putative uncharacterized protein SCO4314;	U	28	1	6.2	0.13
O69834	SubName: Full=Putative uncharacterized protein SCO6046;	U	54	1	5.2	0.12
Q9KY25	SubName: Full=Putative uncharacterized protein SCO2365;	U	46	1	3.7	0.12
Q9FCL1	SubName: Full=Putative uncharacterized protein SCO5177;	U	32	1	3.6	0.12
Q9FBK7	SubName: Full=Putative uncharacterized protein SCO5151;	U	32	1	4.8	0.12
Q93S06	SubName: Full=Putative uncharacterized protein SCO6283;	U	77	1	7.8	0.11
O86527	SubName: Full=Putative uncharacterized protein SCO5546;	U	52	1	5	0.11
Q9X8R8	SubName: Full=Putative uncharacterized protein SCO3651;	U	42	1	4.2	0.11
O86842	SubName: Full=Putative uncharacterized protein SCO5745;	U	99	2	5.9	0.1
Q9KXM7	SubName: Full=Putative uncharacterized protein SCO4330;	U	54	1	7.8	0.1
Q9F3Q5	SubName: Full=Putative uncharacterized protein SCO7632;	U	47	1	3.2	0.1
Q9XA21	SubName: Full=Putative uncharacterized protein SCO3843;	U	37	1	2.8	0.1
Q9RIZ8	SubName: Full=Putative uncharacterized protein SCO0167;	U	33	1	3.4	0.1
Q8CJJ5	SubName: Full=Putative uncharacterized protein SCO7589;	U	22	1	2.5	0.1
Q9KYV2	SubName: Full=Putative uncharacterized protein SCO3193;	U	36	1	5.2	0.09
Q93J33	SubName: Full=Putative uncharacterized protein SCO3974;	U	26	1	4.7	0.09
Q93RW8	SubName: Full=Putative uncharacterized protein SCO1858;	U	25	1	10.2	0.09
Q7AKJ2	SubName: Full=Putative uncharacterized protein SCO4545;	U	24	1	2.9	0.09
Q93J52	SubName: Full=Putative uncharacterized protein SCO3050;	U	60	1	3.8	0.08
Q9X8I7	SubName: Full=Putative uncharacterized protein SCO3407;	U	25	1	2.7	0.08
Q9L1H8	SubName: Full=Putative uncharacterized protein SCO2599;	U	178	3	2.9	0.07
O86748	SubName: Full=Putative uncharacterized protein SCO5651;	U	67	1	2.8	0.07
Q9X8U0	SubName: Full=Putative uncharacterized protein SCO3904;	U	27	1	2.7	0.07
Q9F2J0	SubName: Full=Putative uncharacterized protein SCO3791;	U	21	1	1.6	0.07
Q9K3U6	SubName: Full=Putative uncharacterized protein SCO4399;	U	59	1	2.4	0.06
Q9RKY3	SubName: Full=Putative uncharacterized protein SCO1424;	U	41	1	1.9	0.06
Q8CJR7	SubName: Full=Putative uncharacterized protein SCO5332;	U	35	1	1.8	0.06
Q93IX4	SubName: Full=Putative uncharacterized protein SCO1296;	U	28	1	1.8	0.05
Q9L0P7	SubName: Full=Putative uncharacterized protein SCO4244;	U	48	1	2	0.04
Q9L1H1	SubName: Full=Putative uncharacterized protein SCO2606;	U	30	1	1.4	0.04
Q8CJY0	SubName: Full=Putative uncharacterized protein SCO2999;	U	83	1	0.5	0.02

## Sheet: Figure 2
												prot_acc	prot_desc	Category	emPAI		prot_acc	prot_desc	Category	empai		prot_acc	prot_desc	Category	emPAI				prot_acc	prot_desc	Category	empai
		Rep1	Rep2		Time point							Q9L0T9	Cold shock protein;	C	5.85		Q9S2E4	Putative short chain oxidoreductase;	C	5.26		Q9X469	Superoxide dismutase; EC=1.15.1.1;	C	6.64				P0A345	RecName: Full=10 kDa chaperonin; AltName: Full=GroES protein; AltName: Full=Protein Cpn10;	C	7.13
		130	119		Annotated transcriptional regulators			Replicate 1				P0A345	10 kDa chaperonin; AltName: Full=GroES protein; AltName: Full=Protein Cpn10;	C	5.26		Q9KXU5	60 kDa chaperonin 2; AltName: Full=GroEL protein 2; AltName: Full=Protein Cpn60 2;	C	3.26		P40171	60 kDa chaperonin 1; AltName: Full=HSP58; AltName: Full=Protein Cpn60 1; AltName: Full=groEL1 protein;	C	4.83				Q9KXU5	RecName: Full=60 kDa chaperonin 2; AltName: Full=GroEL protein 2; AltName: Full=Protein Cpn60 2;	C	5.55
		884	849		Total proteins identified			Category	ΣemPAI	%		Q9KXU5	60 kDa chaperonin 2; AltName: Full=GroEL protein 2; AltName: Full=Protein Cpn60 2;	C	3.5		Q9X828	Putative oxidoreductase;	C	2.79		O51917	Superoxide dismutase [Fe-Zn] 1; EC=1.15.1.1; AltName: Full=FeSOD I; AltName: Full=SOD2;	C	4.22				Q9KY21	SubName: Full=Putative thiol-specific antioxidant protein;	C	4.63
								Chaperones&REDOX	40.26	6.48518		P40171	60 kDa chaperonin 1; AltName: Full=HSP58; AltName: Full=Protein Cpn60 1; AltName: Full=groEL1 protein;	C	3.23		P40171	60 kDa chaperonin 1; AltName: Full=HSP58; AltName: Full=Protein Cpn60 1; AltName: Full=groEL1 protein;	C	2.6		Q9KXU5	60 kDa chaperonin 2; AltName: Full=GroEL protein 2; AltName: Full=Protein Cpn60 2;	C	4.01				Q9S2E4	SubName: Full=Putative short chain oxidoreductase;	C	4.62
		14.7059	14.0165		% TFs			DNA-binding	61.74	9.94523		Q9X469	Superoxide dismutase; EC=1.15.1.1;	C	3.05		Q9X469	Superoxide dismutase; EC=1.15.1.1;	C	2.56		O69830	SCO6042 chlorite dismutase / heme peroxidase	C	2.25				P40171	RecName: Full=60 kDa chaperonin 1; AltName: Full=HSP58; AltName: Full=Protein Cpn60 1; AltName: Full=groEL1 protein;	C	3.7
								Enzymes	232.36	37.4291		Q9KY21	Putative thiol-specific antioxidant protein;	C	2.35		Q9L0X3	Cold-shock protein;	C	2.17		Q9L0T9	Cold shock protein;	C	2.17				Q9X469	RecName: Full=Superoxide dismutase; EC=1.15.1.1;	C	3.05
								Ribosomal	195.8	31.5399		Q9L0X7	Putative stress response protein;	C	2.25		P0A345	10 kDa chaperonin; AltName: Full=GroES protein; AltName: Full=Protein Cpn10;	C	1.85		Q9S2E4	Putative short chain oxidoreductase;	C	1.94				O51917	RecName: Full=Superoxide dismutase [Fe-Zn] 1; EC=1.15.1.1; AltName: Full=FeSOD I; AltName: Full=SOD2;	C	2.56
								Unknown	90.64	14.6005		Q9L0X3	Cold-shock protein;	C	2.17		P37977	SCO4036 salt-stress protein	C	1.8		Q9RJG9	Non-heme chloroperoxidase (Chloride peroxidase);	C	1.74				Q9KXU6	SubName: Full=Cold shock protein; SubName: Full=Cold-shock like protein;	C	2.08
									620.8	100		O51917	Superoxide dismutase [Fe-Zn] 1; EC=1.15.1.1; AltName: Full=FeSOD I; AltName: Full=SOD2;	C	2.14		O51917	Superoxide dismutase [Fe-Zn] 1; EC=1.15.1.1; AltName: Full=FeSOD I; AltName: Full=SOD2;	C	1.76		Q9L0X7	Putative stress response protein;	C	1.42				Q9L0X7	SubName: Full=Putative stress response protein;	C	1.8
												Q9X828	Putative oxidoreductase;	C	2.14		Q9K3R0	Putative oxidoreductase;	C	1.58		Q9K3R0	Putative oxidoreductase;	C	1.33				Q05558	RecName: Full=Chaperone protein DnaK; AltName: Full=HSP70; AltName: Full=Heat shock 70 kDa protein; AltName: Full=Heat shock protein 70;	C	1.4
								Replicate 2				P37977	SCO4036 salt-stress protein	C	1.8		Q9KY21	Putative thiol-specific antioxidant protein;	C	1.37		P0A345	10 kDa chaperonin; AltName: Full=GroES protein; AltName: Full=Protein Cpn10;	C	1.19				Q9EWT0	SubName: Full=Putative oxidoreductase;	C	1.38
								Category	ΣemPAI	%		P52230	Thioredoxin; Short=Trx;	C	1.63		O69830	SCO6042 chlorite dismutase / heme peroxidase	C	1.36		Q7AKI6	Alkyl hydroperoxide reductase AhpD; EC=1.11.1.15; AltName: Full=Alkylhydroperoxidase AhpD;	C	1.18				Q9L0T9	SubName: Full=Cold shock protein;	C	1.16
								Chaperones&REDOX	48.42	7.26035		O69830	SCO6042 chlorite dismutase / heme peroxidase	C	1.62		Q9S441	Cold shock protein; F40;	C	1.16		P37977	SCO4036 salt-stress protein	C	1.16				Q9L0X3	SubName: Full=Cold-shock protein;	C	1.16
								DNA-binding	90.57	13.5805		Q9KZQ2	SCO2901 Peroxiredoxin	C	1.38		Q9KXU6	Cold shock protein; Cold-shock like protein;	C	1.11		Q9L0X3	Cold-shock protein;	C	1.16				Q9X828	SubName: Full=Putative oxidoreductase;	C	1.14
								Enzymes	234.39	35.1457		Q9ZBW7	Putative oxidoreductase;	C	1.22		Q9L0X7	Putative stress response protein;	C	1.09		Q9S441	Cold shock protein; F40;	C	1.16				Q9K3R0	SubName: Full=Putative oxidoreductase;	C	1.09
								Ribosomal	157.49	23.6149		Q9S441	Cold shock protein; F40;	C	1.16		Q9RJ37	Putative oxidoreductase;	C	0.79		Q9KXU6	Cold shock protein; Cold-shock like protein;	C	1.11				P52230	RecName: Full=Thioredoxin; Short=Trx;	C	1.06
								Unknown	173.94	26.0815		Q9K3R0	Putative oxidoreductase;	C	0.88		Q05558	Chaperone protein DnaK; AltName: Full=HSP70; AltName: Full=Heat shock 70 kDa protein; AltName: Full=Heat shock protein 70;	C	0.74		Q9K4G5	SCO4173 Peroxiredoxin	C	0.61				Q9RJ32	SubName: Full=Putative stress-like protein;	C	0.69
									666.91	105.683		Q9K4G5	SCO4173 Peroxiredoxin	C	0.61		Q9RJ32	Putative stress-like protein;	C	0.69		Q9S2N0	Bacterioferritin; Short=BFR;	C	0.59				Q9S2N0	RecName: Full=Bacterioferritin; Short=BFR;	C	0.59
												P80735	Superoxide dismutase [Ni]; EC=1.15.1.1; AltName: Full=NiSOD; AltName: Full=Nickel-containing superoxide dismutase; Flags: Precursor;	C	0.49		Q9KZQ2	SCO2901 Peroxiredoxin	C	0.68		Q9ZBW7	Putative oxidoreductase;	C	0.49				Q9S441	SubName: Full=Cold shock protein; SubName: Full=F40;	C	0.47
												Q9FBJ1	SCO5167 Ferritin-like	C	0.39		Q9EWT0	Putative oxidoreductase;	C	0.6		P80735	Superoxide dismutase [Ni]; EC=1.15.1.1; AltName: Full=NiSOD; AltName: Full=Nickel-containing superoxide dismutase; Flags: Precursor;	C	0.49				Q9RJ37	SubName: Full=Putative oxidoreductase;	C	0.42
												Q9K3Z8	Putative oxidoreductase;	C	0.27		Q9X890	Putative oxidoreductase;	C	0.56		Q05558	Chaperone protein DnaK; AltName: Full=HSP70; AltName: Full=Heat shock 70 kDa protein; AltName: Full=Heat shock protein 70;	C	0.45				Q9ZBW7	SubName: Full=Putative oxidoreductase;	C	0.35
												Q9RKR6	Putative oxidoreductase;	C	0.27		Q8CJX7	Putative oxidoreductase;	C	0.55		Q9RJ32	Putative stress-like protein;	C	0.42				P40170	RecName: Full=Chaperone protein DnaJ 1;	C	0.34
												Q9RJ37	Putative oxidoreductase;	C	0.26		Q9L0T9	Cold shock protein;	C	0.47		Q9KY21	Putative thiol-specific antioxidant protein;	C	0.41				P80735	RecName: Full=Superoxide dismutase [Ni]; EC=1.15.1.1; AltName: Full=NiSOD; AltName: Full=Nickel-containing superoxide dismutase; Flags: Precursor;	C	0.22
												Q9X890	Putative oxidoreductase;	C	0.25		Q9K3Z8	Putative oxidoreductase;	C	0.44		Q9F2Z5	Putative oxidoreductase;	C	0.4				P52215	RecName: Full=Thioredoxin reductase; Short=TRXR; EC=1.8.1.9;	C	0.19
												Q8CJX7	Putative oxidoreductase;	C	0.21		Q9F2Z5	Putative oxidoreductase;	C	0.4		Q9K3T9	50S ribosomal protein L25; AltName: Full=General stress protein CTC;	C	0.33				Q9RKR6	SubName: Full=Putative oxidoreductase;	C	0.13
												Q9L1U4	Putative malate oxidoreductase;	C	0.21		P52230	Thioredoxin; Short=Trx;	C	0.27		P52230	Thioredoxin; Short=Trx;	C	0.27				Q9Z587	SubName: Full=Putative oxidoreductase;	C	0.13
												Q05558	Chaperone protein DnaK; AltName: Full=HSP70; AltName: Full=Heat shock 70 kDa protein; AltName: Full=Heat shock protein 70;	C	0.2		Q9FBJ1	SCO5167 Ferritin-like	C	0.25		Q9FBJ1	SCO5167 Ferritin-like	C	0.25				Q9S1R2	SubName: Full=Putative oxidoreductase (Putative secreted protein);	C	0.11
												P52215	Thioredoxin reductase; Short=TRXR; EC=1.8.1.9;	C	0.19		Q9K4H0	Putative oxidoreductase;	C	0.24		Q9X890	Putative oxidoreductase;	C	0.25				Q8CJV9	RecName: Full=Chaperone protein ClpB;	C	0.1
												Q9KYM4	Putative oxidoreductase;	C	0.12		Q9RDK4	SCO2582 Protease with chaperone function	C	0.23		Q9RDK4	SCO2582 Protease with chaperone function	C	0.23				Q9F387	SubName: Full=Putative oxidoreductase;	C	0.1
												Q9S1R2	Putative oxidoreductase (Putative secreted protein);	C	0.11		P80735	Superoxide dismutase [Ni]; EC=1.15.1.1; AltName: Full=NiSOD; AltName: Full=Nickel-containing superoxide dismutase; Flags: Precursor;	C	0.22		Q9KY78	Putative oxidoreductase;	C	0.22				Q9KY78	SubName: Full=Putative oxidoreductase;	C	0.1
												Q9RJG9	Non-heme chloroperoxidase (Chloride peroxidase);	C	0.11		Q9K4L5	Putative stress-inducible protein;	C	0.2		Q9X828	Putative oxidoreductase;	C	0.21				Q9KYM9	SubName: Full=Oxidoreductase;	C	0.1
												Q9KY78	Putative oxidoreductase;	C	0.1		Q9KYM4	Putative oxidoreductase;	C	0.12		Q9F3N2	Putative oxidoreductase;	C	0.19				Q9F2Z5	SubName: Full=Putative oxidoreductase;	C	0.09
												Q9RIS2	Thioredoxin reductase; EC=1.8.1.9;	C	0.09		Q9K4G9	Putative oxidoreductase;	C	0.12		Q9EWT0	Putative oxidoreductase;	C	0.17				Q9F3N2	SubName: Full=Putative oxidoreductase;	C	0.09
												O54118	Possible oxidoreductase;	C	0.09		Q9KY78	Putative oxidoreductase;	C	0.1		Q9RKR6	Putative oxidoreductase;	C	0.13				Q8CK46	SubName: Full=Putative oxidoreductase (Putative aldo/keto reductase);	C	0.09
												Q9EWT0	Putative oxidoreductase;	C	0.08		Q9F387	Putative oxidoreductase;	C	0.1		Q9RJ37	Putative oxidoreductase;	C	0.12				Q8CJU8	SubName: Full=Putative oxidoreductase;	C	0.09
												Q9EWF0	Putative oxidoreductase;	C	0.06		P52215	Thioredoxin reductase; Short=TRXR; EC=1.8.1.9;	C	0.09		Q9S1R2	Putative oxidoreductase (Putative secreted protein);	C	0.11				Q9X7R4	SubName: Full=Putative oxidoreducatse;	C	0.09
												Q9F2U7	SCO4614 YajQ putative nucleotide-binding protein	D	6.21		Q9RIS2	Thioredoxin reductase; EC=1.8.1.9;	C	0.09		Q8CJS3	Putative oxidoreductase;	C	0.1				Q9F2W7	SubName: Full=Putative oxidoreductase;	C	0.08
												Q9KXR9	Putative uncharacterized protein SCO1480;	D	4.76		Q8CK46	Putative oxidoreductase (Putative aldo/keto reductase);	C	0.09		Q53927	ORF2 protein; Putative oxidoreductase;	C	0.09				Q9RDD8	SubName: Full=Putative oxidoreductase;	C	0.08
												Q9L0Q9	Putative transcriptional factor regulator;	D	2.76		Q9F2W7	Putative oxidoreductase;	C	0.08		Q8CJU8	Putative oxidoreductase;	C	0.09				Q9RDA4	SubName: Full=Putative oxidoreductase;	C	0.08
												Q9KYW8	Putative two-component system response regulator;	D	2.27		Q9KZG8	Putative oxidoreductase;	C	0.08		Q9X7R4	Putative oxidoreducatse;	C	0.09				Q9KZG8	SubName: Full=Putative oxidoreductase;	C	0.08
												Q9WX06	SCO3328 bdtA Transcriptional regulator (HtT)	D	1.94		P40170	Chaperone protein DnaJ 1;	C	0.08		Q9RIS2	Thioredoxin reductase; EC=1.8.1.9;	C	0.09				Q8CJX7	SubName: Full=Putative oxidoreductase;	C	0.06
												P0A4I1	Transcriptional regulatory protein CutR; AltName: Full=Defective melC1 suppressor protein;	D	1.71		Q9RDD8	Putative oxidoreductase;	C	0.08		Q9EWF0	Putative oxidoreductase;	C	0.06				P58481	RecName: Full=Chaperone protein htpG; AltName: Full=Heat shock protein htpG; AltName: Full=High temperature protein G;	C	0.04
												Q9RI42	Putative luxR family two-component response regulator;	D	1.56		Q9KZE7	Putative oxidoreductase;	C	0.07		Q9K4L6	Putative thioredoxin reductase;	C	0.05				Q9RJ29	SubName: Full=Putative transcriptional regulator;	D	11.84
												P0A3H5	DNA-binding protein HU 1; AltName: Full=HSl;	D	1.38		Q9K4L6	Putative thioredoxin reductase;	C	0.05		Q9RJH9	Catalase-peroxidase; Short=CP; EC=1.11.1.21; AltName: Full=Peroxidase/catalase;	C	0.04				P0A3H5	RecName: Full=DNA-binding protein HU 1; AltName: Full=HSl;	D	9.1
												Q9X7Z9	Putative transcriptional regulator;	D	1.34		Q8CJV9	Chaperone protein ClpB;	C	0.03		Q8CJV9	Chaperone protein ClpB;	C	0.03				Q9KXR9	SubName: Full=Putative uncharacterized protein SCO1480;	D	6.4
												O52732	Putative DNA binding protein; Putative DNA-binding protein;	D	1.26		Q93IZ7	Putative chaperone;	C	0.03		Q9RJ29	Putative transcriptional regulator;	D	11.84				Q9RKJ5	SubName: Full=Putative DNA-binding protein;	D	5.35
												Q9X8N1	Putative Lsr2-like protein;	D	1.09		Q9X7Z9	Putative transcriptional regulator;	D	4.47		P60312	DNA-directed RNA polymerase subunit alpha; Short=RNAP subunit alpha; EC=2.7.7.6; AltName: Full=RNA polymerase subunit alpha; AltName: Full=Transcriptase subunit alpha;	D	5.13				Q9X7Z9	SubName: Full=Putative transcriptional regulator;	D	4.47
												Q9RIZ7	Possible regulator protein;	D	1.02		Q9KXR9	Putative uncharacterized protein SCO1480;	D	3.49		Q9KXR9	Putative uncharacterized protein SCO1480;	D	4.76				Q9RI42	SubName: Full=Putative luxR family two-component response regulator;	D	4.18
												Q9L0F4	SCO4688 Transcriptional regulator (HtH MerR-family)	D	0.97		Q9F2U7	SCO4614 YajQ putative nucleotide-binding protein	D	3.4		Q9X7Z9	Putative transcriptional regulator;	D	4.47				Q9XA42	SubName: Full=Putative transcriptional regulator;	D	2.81
												Q8CK07	Putative transcriptional regulatory protein;	D	0.93		P0A3H5	DNA-binding protein HU 1; AltName: Full=HSl;	D	3.24		Q93IZ3	SCO5077 ActVA2	D	4.07				Q8KVT8	SubName: Full=Putative two-component response regulator; Flags: Fragment;	D	2.65
												Q9RIW6	Putative transcriptional regulatory protein;	D	0.88		P0A4Q4	SCO5592 predicted RNA-binding protein	D	2.69		O52732	Putative DNA binding protein; Putative DNA-binding protein;	D	2.67				O52732	SubName: Full=Putative DNA binding protein; SubName: Full=Putative DNA-binding protein;	D	2.12
												Q9XA42	Putative transcriptional regulator;	D	0.84		O52732	Putative DNA binding protein; Putative DNA-binding protein;	D	2.12		P0A3H5	DNA-binding protein HU 1; AltName: Full=HSl;	D	2.18				Q9L2B5	SubName: Full=Putative transcriptional regulator;	D	1.62
												Q9X8U3	Single-stranded DNA-binding protein 2; Short=SSB 2; AltName: Full=Helix-destabilizing protein 2;	D	0.81		Q9XA42	Putative transcriptional regulator;	D	1.99		Q9X8U3	Single-stranded DNA-binding protein 2; Short=SSB 2; AltName: Full=Helix-destabilizing protein 2;	D	1.83				Q9F9J5	SubName: Full=Putative response regulator;	D	1.59
												Q04942	Transcriptional regulatory protein AfsQ1;	D	0.81		P60312	DNA-directed RNA polymerase subunit alpha; Short=RNAP subunit alpha; EC=2.7.7.6; AltName: Full=RNA polymerase subunit alpha; AltName: Full=Transcriptase subunit alpha;	D	1.69		P0A4Q4	SCO5592 predicted RNA-binding protein	D	1.66				Q9RIW6	SubName: Full=Putative transcriptional regulatory protein;	D	1.57
												Q9L013	SCO2300 Zinc-ribbon protein	D	0.73		Q9KYW8	Putative two-component system response regulator;	D	1.29		Q9F2U7	SCO4614 YajQ putative nucleotide-binding protein	D	1.28				Q9KYU7	SubName: Full=Putative deoR-family transcriptional regulator;	D	1.44
												Q9AK74	SCO4043 Transcriptional regulator (Arc/MetJ-family)	D	0.66		Q9KYP0	Putative asnC-family transcriptional regulator;	D	1.28		Q9X8N1	Putative Lsr2-like protein;	D	1.09				Q9FBI8	SubName: Full=Putative tetR-family transcriptional regulator;	D	1.43
												Q9KYP0	Putative asnC-family transcriptional regulator;	D	0.64		Q9AK96	SCO1366 Transcriptional regulator (PadR-family)	D	1.2		Q9WX06	SCO3328 bdtA Transcriptional regulator (HtT)	D	1.05				Q9RIZ7	SubName: Full=Possible regulator protein;	D	1.32
												Q9S2J0	Putative two-component system response regulator;	D	0.64		Q9X8U3	Single-stranded DNA-binding protein 2; Short=SSB 2; AltName: Full=Helix-destabilizing protein 2;	D	1.1		Q9KYU7	Putative deoR-family transcriptional regulator;	D	0.75				O69895	SubName: Full=Putative transcriptional regulator;	D	1.29
												Q9RJ54	Putative two-component response regulator;	D	0.64		Q9X8N1	Putative Lsr2-like protein;	D	1.09		P0A3H7	DNA-binding protein HU 2;	D	0.71				Q9XA05	SubName: Full=Putative DNA-binding protein;	D	1.16
												O69895	Putative transcriptional regulator;	D	0.51		Q9RJ29	Putative transcriptional regulator;	D	1.07		Q9AK96	SCO1366 Transcriptional regulator (PadR-family)	D	0.69				P0A4I1	RecName: Full=Transcriptional regulatory protein CutR; AltName: Full=Defective melC1 suppressor protein;	D	1.11
												Q9FBI8	Putative tetR-family transcriptional regulator;	D	0.46		Q9XA07	Putative regulatory protein;	D	1.06		Q9F367	Putative tetR-family transcriptional regulatory protein;	D	0.69				Q9X8N1	SubName: Full=Putative Lsr2-like protein;	D	1.09
												Q9RKJ5	Putative DNA-binding protein;	D	0.45		Q9ZBR8	SCO5561 Transcriptional regulator (Lrp/AsnC-family)	D	0.97		Q9AK74	SCO4043 Transcriptional regulator (Arc/MetJ-family)	D	0.66				O86533	SubName: Full=Putative regulator;	D	1.05
												Q9L0R1	Putative response regulator;	D	0.44		Q9L0Q9	Putative transcriptional factor regulator;	D	0.94		Q9KYP0	Putative asnC-family transcriptional regulator;	D	0.64				Q8CJU3	SubName: Full=Putative phosphate transport system regulator;	D	1.03
												Q9RJ29	Putative transcriptional regulator;	D	0.44		Q9RKY4	Putative AsnC-family transcriptional regulatory protein;	D	0.93		P36266	Transcription antitermination protein nusG;	D	0.58				P60312	RecName: Full=DNA-directed RNA polymerase subunit alpha; Short=RNAP subunit alpha; EC=2.7.7.6; AltName: Full=RNA polymerase subunit alpha; AltName: Full=Transcriptase subunit alpha;	D	0.93
												Q9KXQ0	Putative Holliday junction resolvase; EC=3.1.-.-;	D	0.4		Q93RV4	Putative IclR-family transcriptional regulator;	D	0.88		Q7AKS6	Putative DNA-binding protein;	D	0.56				Q9KYP0	SubName: Full=Putative asnC-family transcriptional regulator;	D	0.93
												P0A4Q4	SCO5592 predicted RNA-binding protein	D	0.39		O86809	Two-component regulator;	D	0.86		Q9S2A2	Putative gntR-family transcriptional regulator;	D	0.51				Q9X8U3	RecName: Full=Single-stranded DNA-binding protein 2; Short=SSB 2; AltName: Full=Helix-destabilizing protein 2;	D	0.81
												Q93RV4	Putative IclR-family transcriptional regulator;	D	0.37		Q9FCA3	Putative transcriptional regulatory protein;	D	0.65		O69895	Putative transcriptional regulator;	D	0.51				Q04942	RecName: Full=Transcriptional regulatory protein AfsQ1;	D	0.81
												Q9KZX2	Putative transcriptional regulator;	D	0.32		Q9RKK8	Putative LSR2-like protein;	D	0.64		Q9KXI9	Putative MarR-family transcriptional regulator;	D	0.48				Q9L0G5	SubName: Full=Putative regulatory protein;	D	0.74
												P0A3H7	DNA-binding protein HU 2;	D	0.31		Q9L2B5	Putative transcriptional regulator;	D	0.62		Q9XA31	Putative transcriptional regulator;	D	0.47				P0A3H7	RecName: Full=DNA-binding protein HU 2;	D	0.71
												Q9AK96	SCO1366 Transcriptional regulator (PadR-family)	D	0.3		Q04942	Transcriptional regulatory protein AfsQ1;	D	0.61		Q9KY14	Putative regulatory protein;	D	0.46				Q9X8M4	SubName: Full=Putative tetR-family regulator;	D	0.71
												Q9KXS8	Putative regulatory protein;	D	0.29		Q8CJU3	Putative phosphate transport system regulator;	D	0.6		Q9RKJ5	Putative DNA-binding protein;	D	0.45				Q9S2Q4	SubName: Full=Putative gntR-family transcriptional regulator;	D	0.68
												P60312	DNA-directed RNA polymerase subunit alpha; Short=RNAP subunit alpha; EC=2.7.7.6; AltName: Full=RNA polymerase subunit alpha; AltName: Full=Transcriptase subunit alpha;	D	0.28		Q9ZBF4	Putative regulatory protein;	D	0.57		Q9XA07	Putative regulatory protein;	D	0.44				Q9FCA3	SubName: Full=Putative transcriptional regulatory protein;	D	0.65
												Q9FCA3	Putative transcriptional regulatory protein;	D	0.28		Q9KYU7	Putative deoR-family transcriptional regulator;	D	0.56		Q9XA42	Putative transcriptional regulator;	D	0.44				Q9L0Q9	SubName: Full=Putative transcriptional factor regulator;	D	0.64
												Q9FBR2	Putative two-component system response regulator;	D	0.25		P0A3H7	DNA-binding protein HU 2;	D	0.49		Q93IX1	Putative transcriptional regulatory protein;	D	0.43				Q9XA07	SubName: Full=Putative regulatory protein;	D	0.62
												Q9KYX3	Putative two-component system response regulator;	D	0.25		Q9F367	Putative tetR-family transcriptional regulatory protein;	D	0.48		Q9ZBR8	SCO5561 Transcriptional regulator (Lrp/AsnC-family)	D	0.4				Q7AKS6	SubName: Full=Putative DNA-binding protein;	D	0.56
												P36266	Transcription antitermination protein nusG;	D	0.2		Q9KXI9	Putative MarR-family transcriptional regulator;	D	0.48		Q9XA05	Putative DNA-binding protein;	D	0.36				Q9S2A2	SubName: Full=Putative gntR-family transcriptional regulator;	D	0.51
												Q93IX1	Putative transcriptional regulatory protein;	D	0.2		Q9XA31	Putative transcriptional regulator;	D	0.47		Q9KXS1	DNA-directed RNA polymerase subunit omega; Short=RNAP omega subunit; EC=2.7.7.6; AltName: Full=RNA polymerase omega subunit; AltName: Full=Transcriptase subunit omega;	D	0.34				Q9X810	SubName: Full=Putative response regulator;	D	0.5
												Q9L2B5	Putative transcriptional regulator;	D	0.17		Q8KVT8	Putative two-component response regulator; Flags: Fragment;	D	0.47		Q53906	ActVA 4 protein; Putative uncharacterized protein SCO5079;	D	0.32				Q9XA31	SubName: Full=Putative transcriptional regulator;	D	0.47
												P38133	RNA polymerase sigma-E factor;	D	0.16		Q9RKJ5	Putative DNA-binding protein;	D	0.45		P18183	RNA polymerase principal sigma factor hrdB;	D	0.31				O66121	SubName: Full=CprA; SubName: Full=Transcriptional regulator;	D	0.46
												Q7AKS6	Putative DNA-binding protein;	D	0.16		Q9RJ54	Putative two-component response regulator;	D	0.45		Q9KXX1	Putative transcriptional regulator;	D	0.31				Q9X850	SubName: Full=Putative two component system response regulator;	D	0.45
												Q9ADK8	Putative tetR-family transcriptional regulator;	D	0.15		Q9L0R1	Putative response regulator;	D	0.44		Q9KXT6	SCO4305 Transcriptional repressor (TetR-family)	D	0.31				Q9RJ54	SubName: Full=Putative two-component response regulator;	D	0.45
												Q9EWV6	SCO4923 Nucleotide-binding protein Maf	D	0.15		P36266	Transcription antitermination protein nusG;	D	0.44		Q9AK58	Putative transcriptional regulator;	D	0.27				Q9KXM1	SubName: Full=Putative marR-family protein;	D	0.44
												Q9S2M4	Putative two-component system regulator;	D	0.14		Q9EWM4	Putative transcriptional regulator;	D	0.44		Q9KY72	Putative two-component system DNA-binding response regulator;	D	0.25				Q9KZ82	SubName: Full=Putative two-component system reponse regulator;	D	0.43
												Q9S2V6	Putative transcriptional regulator;	D	0.14		Q9X8T6	SCO3900 Trasncriptional regulator (PadR-family)	D	0.43		Q9KZP8	SCO1384 Possible nucleotide-binding protein	D	0.24				Q9ZEP4	RecName: Full=Transcriptional regulatory protein CseB;	D	0.42
												Q9X8M4	Putative tetR-family regulator;	D	0.14		Q9WX06	SCO3328 bdtA Transcriptional regulator (HtT)	D	0.43		Q9S261	Putative tetR transcriptional regulator;	D	0.24				Q9L0A4	SubName: Full=Putative gntR-family transcriptional regulator;	D	0.41
												Q9RK21	Putative tetR-family transcriptional regulator;	D	0.14		Q9RI42	Putative luxR family two-component response regulator;	D	0.42		Q8CJJ1	SCO7753 Transcriptional repressor (ArsR-family)	D	0.23				P15360	RecName: Full=Glycerol operon regulatory protein;	D	0.38
												O86809	Two-component regulator;	D	0.13		Q9KY72	Putative two-component system DNA-binding response regulator;	D	0.4		Q9X810	Putative response regulator;	D	0.22				Q9ADK8	SubName: Full=Putative tetR-family transcriptional regulator;	D	0.33
												Q9F2W5	Putative two-component system response regulator;	D	0.13		Q9KZP8	SCO1384 Possible nucleotide-binding protein	D	0.37		Q8CJT1	DNA-directed RNA polymerase subunit beta~; Short=RNAP subunit beta~; EC=2.7.7.6; AltName: Full=RNA polymerase subunit beta~; AltName: Full=Transcriptase subunit beta~;	D	0.21				Q9Z551	SubName: Full=Putative transcriptional regulator;	D	0.33
												Q9S1Q0	Putative transcriptional regulator;	D	0.13		Q9RIW6	Putative transcriptional regulatory protein;	D	0.37		Q9RKK3	SCO4081 Transcriptional regulator (ArsR-family)	D	0.19				Q9RDS4	SubName: Full=Putative TetR-family transcriptional regulator;	D	0.32
												Q9ZEP4	Transcriptional regulatory protein CseB;	D	0.13		Q9XA05	Putative DNA-binding protein;	D	0.36		Q9L0Q9	Putative transcriptional factor regulator;	D	0.18				Q9X7W5	SubName: Full=Putative DNA-binding protein;	D	0.32
												Q8CJU3	Putative phosphate transport system regulator;	D	0.13		O69980	Transcriptional repressor NrdR;	D	0.34		Q9K3T1	Putative MarR-family regulator;	D	0.17				Q9K3V9	SubName: Full=Putative tetR-family transcriptional regulator;	D	0.31
												Q9L1E5	Putative AbaA-like regulatory protein;	D	0.13		Q9RD98	SCO2853 Transcriptional regulator (HtH) (HxlR-like)	D	0.34		P38133	RNA polymerase sigma-E factor;	D	0.16				Q9F367	SubName: Full=Putative tetR-family transcriptional regulatory protein;	D	0.3
												Q9KY72	Putative two-component system DNA-binding response regulator;	D	0.12		Q9KY14	Putative regulatory protein;	D	0.33		O69980	Transcriptional repressor NrdR;	D	0.16				Q9S253	SubName: Full=Putative transcriptional regulator;	D	0.29
												Q9X8S0	Putative two-component system regulator;	D	0.12		Q9Z551	Putative transcriptional regulator;	D	0.33		Q9EWV6	SCO4923 Nucleotide-binding protein Maf	D	0.15				O86809	SubName: Full=Two-component regulator;	D	0.28
												Q9ADH9	Putative DNA polymerase;	D	0.12		Q9EWV6	SCO4923 Nucleotide-binding protein Maf	D	0.32		Q9ADK8	Putative tetR-family transcriptional regulator;	D	0.15				Q9RKK8	SubName: Full=Putative LSR2-like protein;	D	0.28
												Q9KZP8	SCO1384 Possible nucleotide-binding protein	D	0.11		Q9KZX2	Putative transcriptional regulator;	D	0.32		Q9K3Z4	SCO1339 Transcriptional repressor	D	0.15				P27903	RecName: Full=DNA polymerase III subunit beta; EC=2.7.7.7;	D	0.26
												Q93JK5	Putative IclR-family transcriptional regulatory protein;	D	0.11		Q9X8G9	Putative transcriptional regulator;	D	0.31		P35885	DNA gyrase subunit A; EC=5.99.1.3;	D	0.14				Q9X904	SubName: Full=Putative transcriptional regulator;	D	0.26
												Q9X9T6	Putative gntR-family transcriptional regulator;	D	0.11		Q9RCV4	Putative TetR-family regulator;	D	0.31		Q9K3V9	Putative tetR-family transcriptional regulator;	D	0.14				Q9RJV3	SubName: Full=Probable GntR-family regulator (Putative secreted protein);	D	0.26
												Q9L0A6	Putative transcriptional regulator;	D	0.11		Q9F3K9	SCO5256 Zinc finger/ribbon protein	D	0.3		Q9FBI8	Putative tetR-family transcriptional regulator;	D	0.14				Q9S2B9	SubName: Full=Putative regulatory protein;	D	0.26
												Q9KYR1	Putative transcriptional termination/antitermination factor;	D	0.09		Q9KXS8	Putative regulatory protein;	D	0.29		Q9S2V6	Putative transcriptional regulator;	D	0.14				Q9K3L7	SubName: Full=Putative transcriptional regulatory protein;	D	0.25
												Q9Z515	Sporulation transcription regulator whiA;	D	0.09		Q9AK74	SCO4043 Transcriptional regulator (Arc/MetJ-family)	D	0.29		Q9RCV4	Putative TetR-family regulator;	D	0.14				Q9L062	SubName: Full=AraC-family transcriptional regulator;	D	0.24
												Q9RDH4	Putative LacI-family transcriptional regulator;	D	0.09		P0A4I1	Transcriptional regulatory protein CutR; AltName: Full=Defective melC1 suppressor protein;	D	0.28		Q9X8G9	Putative transcriptional regulator;	D	0.14				Q9S261	SubName: Full=Putative tetR transcriptional regulator;	D	0.24
												P27903	DNA polymerase III subunit beta; EC=2.7.7.7;	D	0.08		Q9KYR1	Putative transcriptional termination/antitermination factor;	D	0.28		Q9S1R1	Putative tetR-family transcriptional regulator;	D	0.14				Q8CK07	SubName: Full=Putative transcriptional regulatory protein;	D	0.24
												Q9K425	Putative peptidase;	D	0.07		Q9ZEP4	Transcriptional regulatory protein CseB;	D	0.27		O87834	RNA polymerase sigma factor;	D	0.13				Q9L0A6	SubName: Full=Putative transcriptional regulator;	D	0.24
												P18183	RNA polymerase principal sigma factor hrdB;	D	0.06		P27903	DNA polymerase III subunit beta; EC=2.7.7.7;	D	0.26		Q9RD90	SCO2861 Possible sigma factor	D	0.13				Q9RJN6	SubName: Full=Putative regulatory protein;	D	0.22
												Q9KY67	Putative ATP-dependent DNA helicase II;	D	0.03		Q9X904	Putative transcriptional regulator;	D	0.26		Q9X7X3	Putative transcriptional regulator;	D	0.13				Q9S2K0	SubName: Full=DNA polymerase I;	D	0.2
												Q9Z520	Triosephosphate isomerase; Short=TIM; EC=5.3.1.1; AltName: Full=Triose-phosphate isomerase;	E	10.86		Q9S2B9	Putative regulatory protein;	D	0.26		O86809	Two-component regulator;	D	0.13				Q9RK98	SubName: Full=Putative transcriptional regulator;	D	0.2
												P50589	Nucleoside diphosphate kinase; Short=NDK; Short=NDP kinase; EC=2.7.4.6; AltName: Full=Nucleoside-2-P kinase;	E	7.49		Q9ADH9	Putative DNA polymerase;	D	0.25		Q9KZ82	Putative two-component system reponse regulator;	D	0.13				Q93IX1	SubName: Full=Putative transcriptional regulatory protein;	D	0.2
												P43414	Adenylate kinase; Short=AK; EC=2.7.4.3; AltName: Full=ATP-AMP transphosphorylase;	E	6.3		Q9L062	AraC-family transcriptional regulator;	D	0.24		Q9F9J5	Putative response regulator;	D	0.13				Q9Z515	RecName: Full=Sporulation transcription regulator whiA;	D	0.19
												Q9KY55	Succinyl-CoA ligase [ADP-forming] subunit alpha; EC=6.2.1.5;	E	4.42		Q8CK07	Putative transcriptional regulatory protein;	D	0.24		Q04942	Transcriptional regulatory protein AfsQ1;	D	0.13				Q9EWY1	SubName: Full=Putative marR-family regulator;	D	0.19
												Q9S274	Probable 3-oxacyl-(Acyl-carrier-protein) reductase;	E	4.4		Q9X810	Putative response regulator;	D	0.22		Q9L0R1	Putative response regulator;	D	0.13				Q9RDN9	SubName: Full=Putative marR-family transcriptonal regulator;	D	0.19
												Q9KY56	Succinyl-CoA ligase [ADP-forming] subunit beta-1; EC=6.2.1.5; AltName: Full=Succinyl-CoA synthetase subunit beta-1; Short=SCS-beta-1;	E	4.35		Q9L1Y3	SCO2652 Transcriptional regulator (Rrf2-family)	D	0.21		Q9RI42	Putative luxR family two-component response regulator;	D	0.12				Q9L101	SubName: Full=Putative asnC-family regulatory protein;	D	0.19
												Q9XAD4	Putative ABC transporter ATP-binding subunit;	E	3.59		Q93IX1	Putative transcriptional regulatory protein;	D	0.2		Q9ADH9	Putative DNA polymerase;	D	0.12				Q9RKY4	SubName: Full=Putative AsnC-family transcriptional regulatory protein;	D	0.18
												Q9S275	Enoyl-[acyl-carrier-protein] reductase [NADH]; EC=1.3.1.9;	E	3.21		Q9KXM1	Putative marR-family protein;	D	0.2		Q9X9T6	Putative gntR-family transcriptional regulator;	D	0.11				Q9EWG2	SubName: Full=Putative marR-family transcriptional regulator;	D	0.18
												Q9Z518	Glyceraldehyde-3-phosphate dehydrogenase; Short=GAPDH; EC=1.2.1.12;	E	3.11		Q9L101	Putative asnC-family regulatory protein;	D	0.19		Q93RV4	Putative IclR-family transcriptional regulator;	D	0.11				O86743	SubName: Full=Transcriptional regulatory protein;	D	0.17
												Q9ZBQ3	Acylphosphatase; EC=3.6.1.7; AltName: Full=Acylphosphate phosphohydrolase;	E	3.01		Q9X8V0	Putative transcriptional regulator;	D	0.19		Q9L0L0	DNA-directed RNA polymerase subunit beta; Short=RNAP subunit beta; EC=2.7.7.6; AltName: Full=RNA polymerase subunit beta; AltName: Full=Transcriptase subunit beta;	D	0.1				Q9F391	SubName: Full=Putative transcriptional regulator;	D	0.16
												Q93J09	Peptidyl-prolyl cis-trans isomerase; EC=5.2.1.8;	E	2.76		Q9X8E8	Putative merR-family transcriptional regulator;	D	0.19		Q93JE5	Putative regulator;	D	0.1				O69980	RecName: Full=Transcriptional repressor NrdR;	D	0.16
												Q9AK76	Uracil phosphoribosyltransferase; EC=2.4.2.9; AltName: Full=UMP pyrophosphorylase; AltName: Full=UPRTase;	E	2.69		Q9RKK3	SCO4081 Transcriptional regulator (ArsR-family)	D	0.19		Q9Z513	UPF0042 nucleotide-binding protein SCO1952;	D	0.1				Q9K3Q0	SubName: Full=Putative MarR-family regulatory protein;	D	0.16
												Q9FBP5	Alkyl hydroperoxide reductase;	E	2.59		P35886	DNA gyrase subunit B; EC=5.99.1.3;	D	0.18		Q9KYR1	Putative transcriptional termination/antitermination factor;	D	0.09				Q9KYE8	SubName: Full=Putative MarR-family transcriptional regulator;	D	0.16
												Q93RW0	L-ectoine synthase; EC=4.2.1.108; AltName: Full=N-acetyldiaminobutyrate dehydratase;	E	2.21		P18183	RNA polymerase principal sigma factor hrdB;	D	0.18		Q05954	Uncharacterized HTH-type transcriptional regulator SCO4158;	D	0.09				Q9ADP7	SubName: Full=Putative tetR family regulatory protein;	D	0.15
												Q9Z501	Putative export associated protein;	E	2.17		Q9L0Z6	Putative transcriptional regulator;	D	0.17		Q9ZBT5	Putative regulatory protein;	D	0.09				Q8CJT1	RecName: Full=DNA-directed RNA polymerase subunit beta~; Short=RNAP subunit beta~; EC=2.7.7.6; AltName: Full=RNA polymerase subunit beta~; AltName: Full=Transcriptase subunit beta~;	D	0.14
												Q53917	6-phosphogluconate dehydrogenase; Putative 6-phosphogluconate dehydrogenase;	E	2.15		O50502	Probable transcriptional repressor protein;	D	0.16		P18249	RNA polymerase principal sigma factor hrdD;	D	0.08				Q9KXX1	SubName: Full=Putative transcriptional regulator;	D	0.14
												Q9F3N0	Putative secreted protein;	E	2.11		Q9F391	Putative transcriptional regulator;	D	0.16		Q7AKF9	RNA polymerase sigma factor;	D	0.08				Q9S2V6	SubName: Full=Putative transcriptional regulator;	D	0.14
												P0A300	ATP synthase subunit beta; EC=3.6.3.14; AltName: Full=ATP synthase F1 sector subunit beta; AltName: Full=F-ATPase subunit beta;	E	2.03		Q7AKS6	Putative DNA-binding protein;	D	0.16		O50502	Probable transcriptional repressor protein;	D	0.08				Q9S1R1	SubName: Full=Putative tetR-family transcriptional regulator;	D	0.14
												Q7AKI6	Alkyl hydroperoxide reductase AhpD; EC=1.11.1.15; AltName: Full=Alkylhydroperoxidase AhpD;	E	1.97		Q9X7P9	Putative transcriptional accessory protein;	D	0.16		Q9L0Z6	Putative transcriptional regulator;	D	0.08				Q9KXS8	SubName: Full=Putative regulatory protein;	D	0.14
												Q9L2A2	Cholesterol esterase;	E	1.9		Q9KYE8	Putative MarR-family transcriptional regulator;	D	0.16		Q9F3K1	SCO5264 Transcriptional regulator (PadR-like)	D	0.08				Q8CK21	SubName: Full=Putative TetR-family transcriptional regulator;	D	0.14
												Q9F315	ATP-dependent Clp protease proteolytic subunit 1; EC=3.4.21.92; AltName: Full=Endopeptidase Clp 1;	E	1.8		Q9ADK8	Putative tetR-family transcriptional regulator;	D	0.15		Q9L062	AraC-family transcriptional regulator;	D	0.07				Q9FCH5	SubName: Full=Putative TetR-family transcriptional regulator;	D	0.14
												P33158	2,3-bisphosphoglycerate-dependent phosphoglycerate mutase; Short=BPG-dependent PGAM; Short=PGAM; Short=Phosphoglyceromutase; Short=dPGM; EC=5.4.2.1;	E	1.6		Q9ADP7	Putative tetR family regulatory protein;	D	0.15		Q9KZJ3	Putative helicase;	D	0.07				Q93S03	SubName: Full=Putative regulatory protein;	D	0.13
												Q9EWT5	Putative secreted protein;	E	1.58		Q9K3Z4	SCO1339 Transcriptional repressor	D	0.15		Q9X909	DNA topoisomerase 1; EC=5.99.1.2; AltName: Full=DNA topoisomerase I; AltName: Full=Omega-protein; AltName: Full=Relaxing enzyme; AltName: Full=Swivelase; AltName: Full=Untwisting enzyme;	D	0.06				Q9S1Q0	SubName: Full=Putative transcriptional regulator;	D	0.13
												Q9Z564	Probable D-3-phosphoglycerate dehydrogenase;	E	1.56		Q9S253	Putative transcriptional regulator;	D	0.14		Q9X9W7	SCO1905 TROVE-domain RNA-binding protein	D	0.05				Q9F2W5	SubName: Full=Putative two-component system response regulator;	D	0.13
												Q9WVX8	Anti-sigma-B factor antagonist; AltName: Full=Anti-anti-sigma-B factor;	E	1.56		Q9S2V6	Putative transcriptional regulator;	D	0.14		Q9KYT7	Putative regulatory protein;	D	0.05				O87854	SubName: Full=Putative transcriptional regulator;	D	0.13
												O86840	Thymidylate synthase thyX; Short=TS; Short=TSase; EC=2.1.1.148;	E	1.37		Q9FBI8	Putative tetR-family transcriptional regulator;	D	0.14		P35886	DNA gyrase subunit B; EC=5.99.1.3;	D	0.04				Q9L0R1	SubName: Full=Putative response regulator;	D	0.13
												Q9XAI7	Aspartokinase; EC=2.7.2.4;	E	1.26		Q9X8M4	Putative tetR-family regulator;	D	0.14		Q9X7P9	Putative transcriptional accessory protein;	D	0.04				Q9KZ14	SubName: Full=Putative tetR-family transcriptional regulator;	D	0.13
												Q9X8I9	Inorganic pyrophosphatase; EC=3.6.1.1; AltName: Full=Pyrophosphate phospho-hydrolase; Short=PPase;	E	1.19		Q9S2Q4	Putative gntR-family transcriptional regulator;	D	0.14		O69998	Putative DNA gyrase subunit B;	D	0.04				Q9KZ21	SubName: Full=Putative two-component system response regulator;	D	0.13
												Q9X8R7	Orotate phosphoribosyltransferase; Short=OPRT; Short=OPRTase; EC=2.4.2.10;	E	1.18		Q9L240	Putative TetR-family transcriptional regulator;	D	0.14		Q8CJR6	Transcription termination factor Rho 1; EC=3.6.4.-; AltName: Full=ATP-dependent helicase Rho 1;	D	0.04				Q9K4C7	SubName: Full=Putative tetR-family transcriptional regulator;	D	0.13
												O88014	6-phosphogluconate dehydrogenase;	E	1.13		Q9S2K0	DNA polymerase I;	D	0.13		Q9FBV6	Putative transposase;	D	0.04				Q9ZBV3	SubName: Full=Putative transcriptional regulator;	D	0.13
												Q9K418	Putative electron transfer flavoprotein, alpha subunit;	E	1.11		Q9KZ82	Putative two-component system reponse regulator;	D	0.13		Q9KY67	Putative ATP-dependent DNA helicase II;	D	0.03				Q9K3T5	SubName: Full=Putative TetR-family transcriptional regulator;	D	0.13
												P12690	Spore-associated protein A; Flags: Precursor;	E	1.1		Q93S03	Putative regulatory protein;	D	0.13		Q9S2K0	DNA polymerase I;	D	0.03				Q9RKB4	SubName: Full=Putative merR-family transcriptional regulator;	D	0.13
												Q9X8I5	Putative hypoxanthine phosphoribosyltransferase;	E	1.08		Q9S1Q0	Putative transcriptional regulator;	D	0.13		Q9S2Q7	Probable cytosol aminopeptidase; EC=3.4.11.1; AltName: Full=Leucine aminopeptidase; Short=LAP; EC=3.4.11.10; AltName: Full=Leucyl aminopeptidase;	E	8.25				Q9RJQ8	SubName: Full=Putative transcriptional regulator;	D	0.12
												Q9KXR0	N utilization substance protein B homolog; Short=Protein NusB;	E	1.07		Q9F2W5	Putative two-component system response regulator;	D	0.13		P50589	Nucleoside diphosphate kinase; Short=NDK; Short=NDP kinase; EC=2.7.4.6; AltName: Full=Nucleoside-2-P kinase;	E	7.49				Q9FBR2	SubName: Full=Putative two-component system response regulator;	D	0.12
												O50494	Glutamate binding protein;	E	1.03		O87834	RNA polymerase sigma factor;	D	0.13		P12690	Spore-associated protein A; Flags: Precursor;	E	4.3				Q9F2Y9	SubName: Full=Putative tetR family transcriptional regulatory protein;	D	0.11
												Q9KZF3	Isocitrate dehydrogenase;	E	1		O69998	Putative DNA gyrase subunit B;	D	0.13		Q9F3N0	Putative secreted protein;	E	4.09				Q93RV4	SubName: Full=Putative IclR-family transcriptional regulator;	D	0.11
												Q9RDE3	Putative Hit-family protein;	E	1		Q9RD90	SCO2861 Possible sigma factor	D	0.13		Q9Z520	Triosephosphate isomerase; Short=TIM; EC=5.3.1.1; AltName: Full=Triose-phosphate isomerase;	E	4.02				Q9RKU6	SubName: Full=Transcriptional regulator for glyoxylate bypass;	D	0.11
												Q93J66	SCO0977 Predicted acetyltransferase	E	1		Q9X7X3	Putative transcriptional regulator;	D	0.13		P33158	2,3-bisphosphoglycerate-dependent phosphoglycerate mutase; Short=BPG-dependent PGAM; Short=PGAM; Short=Phosphoglyceromutase; Short=dPGM; EC=5.4.2.1;	E	3.93				Q4QZ22	RecName: Full=LexA repressor; EC=3.4.21.88;	D	0.11
												Q9RJ63	Peptidyl-prolyl cis-trans isomerase; EC=5.2.1.8;	E	0.96		P27902	Chromosomal replication initiator protein DnaA;	D	0.13		Q9Z501	Putative export associated protein;	E	3.88				Q9KZU5	SubName: Full=Putative two-component systen response regulator;	D	0.11
												Q7AKM7	Stage II sporulation protein;	E	0.94		Q9X8Q7	Putative two-component system regulator;	D	0.13		Q9ADD7	Putative dehydratase;	E	3.69				Q9RDE7	SubName: Full=Putative IclR-family transcriptional regulator;	D	0.11
												Q9WW65	Putative nucleotide sugar-1-phosphate transferase;	E	0.93		Q9ZBU8	Putative two-component system response regulator;	D	0.13		Q53917	6-phosphogluconate dehydrogenase; Putative 6-phosphogluconate dehydrogenase;	E	3.62				Q9AD80	SubName: Full=Putative deoR-family transcriptional regulator;	D	0.1
												Q93RW2	L-2,4-diaminobutyric acid acetyltransferase; Short=DABA acetyltransferase; EC=2.3.1.178;	E	0.9		Q9X850	Putative two component system response regulator;	D	0.13		P16544	Putative ketoacyl reductase; EC=1.3.1.-;	E	3.61				Q9KY14	SubName: Full=Putative regulatory protein;	D	0.1
												Q9X8V9	Putative purine phosphoribosyltransferase;	E	0.9		Q9XAE5	Putative tetR-family transcriptional regulator;	D	0.13		Q53925	Hydroxylacyl-CoA dehydrogenase;	E	3.24				Q93JE5	SubName: Full=Putative regulator;	D	0.1
												Q9ZBK6	Phosphatidylserine decarboxylase proenzyme; EC=4.1.1.65; Contains: Phosphatidylserine decarboxylase alpha chain; Contains: Phosphatidylserine decarboxylase beta chain;	E	0.89		Q9L1E5	Putative AbaA-like regulatory protein;	D	0.13		Q7AKQ5	Proteasome subunit beta; EC=3.4.25.1; AltName: Full=20S proteasome beta subunit; AltName: Full=Proteasome core protein PrcB; Flags: Precursor;	E	3.07				Q9Z513	RecName: Full=UPF0042 nucleotide-binding protein SCO1952;	D	0.1
												P72393	Acyl carrier protein; Short=ACP;	E	0.89		O69979	LexA repressor; EC=3.4.21.88;	D	0.13		Q9Z518	Glyceraldehyde-3-phosphate dehydrogenase; Short=GAPDH; EC=1.2.1.12;	E	2.78				Q93RZ6	SubName: Full=Putative IclR-family regulatory protein;	D	0.1
												Q9K4D6	ATP synthase subunit delta; AltName: Full=ATP synthase F(1) sector subunit delta; AltName: Full=F-type ATPase subunit delta; Short=F-ATPase subunit delta;	E	0.86		Q9ZBV3	Putative transcriptional regulator;	D	0.13		O50494	Glutamate binding protein;	E	2.73				P27902	RecName: Full=Chromosomal replication initiator protein DnaA;	D	0.09
												Q9K3J3	Malate dehydrogenase; EC=1.1.1.37;	E	0.84		O50496	Two-component system regulator;	D	0.13		Q93S07	Putative 3-oxoacyl-[acyl-carrier protein] reductase;	E	2.73				P35886	RecName: Full=DNA gyrase subunit B; EC=5.99.1.3;	D	0.08
												Q9K4A0	Peptide deformylase 4; Short=PDF 4; EC=3.5.1.88; AltName: Full=Polypeptide deformylase 4;	E	0.84		Q9FBR2	Putative two-component system response regulator;	D	0.12		Q9EWT5	Putative secreted protein;	E	2.68				Q9KYQ6	SubName: Full=Putative regulatory protein;	D	0.08
												Q7AKF8	Anti-sigma factor;	E	0.84		Q9ADD0	SCO5337 Transcriptional regulator HtH (Xre-family)	D	0.12		Q9L1I5	Putative secreted protein;	E	2.46				Q9X909	RecName: Full=DNA topoisomerase 1; EC=5.99.1.2; AltName: Full=DNA topoisomerase I; AltName: Full=Omega-protein; AltName: Full=Relaxing enzyme; AltName: Full=Swivelase; AltName: Full=Untwisting enzyme;	D	0.06
												Q9RD22	Putative secreted protein;	E	0.84		Q9X8S0	Putative two-component system regulator;	D	0.12		P0A300	ATP synthase subunit beta; EC=3.6.3.14; AltName: Full=ATP synthase F1 sector subunit beta; AltName: Full=F-ATPase subunit beta;	E	2.4				P18183	RecName: Full=RNA polymerase principal sigma factor hrdB;	D	0.06
												Q9XAC0	Transaldolase 2; EC=2.2.1.2;	E	0.82		Q9L0A4	Putative gntR-family transcriptional regulator;	D	0.12		Q9KZQ3	Putative membrane protein;	E	2.35				Q9ZBP0	SubName: Full=Putative regulatory protein;	D	0.05
												Q9L299	Pyruvate kinase; EC=2.7.1.40;	E	0.81		Q9K3P4	Putative tetR-family transcriptional regulatory protein;	D	0.12		Q9F2Q3	Enolase 1; EC=4.2.1.11; AltName: Full=2-phospho-D-glycerate hydro-lyase 1; AltName: Full=2-phosphoglycerate dehydratase 1;	E	2.32				P35885	RecName: Full=DNA gyrase subunit A; EC=5.99.1.3;	D	0.03
												Q9L2H5	Putative metal uptake regulation protein;	E	0.8		Q9WX14	Redox-sensing transcriptional repressor rex;	D	0.12		Q9X8T5	SCO3899 Myo-inositol-1-phosphate synthase	E	2.17				Q9KY67	SubName: Full=Putative ATP-dependent DNA helicase II;	D	0.03
												Q9K4D5	ATP synthase subunit alpha; EC=3.6.3.14; AltName: Full=ATP synthase F1 sector subunit alpha; AltName: Full=F-ATPase subunit alpha;	E	0.79		Q9ZBS6	Putative two-component system response regulator;	D	0.11		Q9FBP5	Alkyl hydroperoxide reductase;	E	2.11				Q9RKR9	SubName: Full=Putative multi-domain regulatory protein;	D	0.02
												Q9RKK7	SCO4077 Phosphoribosylformylglycinamide (FGAM) synthase	E	0.79		Q9S261	Putative tetR transcriptional regulator;	D	0.11		Q9K4D5	ATP synthase subunit alpha; EC=3.6.3.14; AltName: Full=ATP synthase F1 sector subunit alpha; AltName: Full=F-ATPase subunit alpha;	E	1.89				Q9L0L0	RecName: Full=DNA-directed RNA polymerase subunit beta; Short=RNAP subunit beta; EC=2.7.7.6; AltName: Full=RNA polymerase subunit beta; AltName: Full=Transcriptase subunit beta;	D	0.02
												Q9RCV9	Putative aldolase;	E	0.76		Q93JK5	Putative IclR-family transcriptional regulatory protein;	D	0.11		Q9Z4Y7	Putative secreted protein;	E	1.76				P50589	RecName: Full=Nucleoside diphosphate kinase; Short=NDK; Short=NDP kinase; EC=2.7.4.6; AltName: Full=Nucleoside-2-P kinase;	E	14.21
												Q9S2V8	Putative methyltransferase;	E	0.71		Q93RX8	Putative gntR-family regulatory protein;	D	0.11		Q9L292	Putative secreted protein;	E	1.72				Q9Z518	RecName: Full=Glyceraldehyde-3-phosphate dehydrogenase; Short=GAPDH; EC=1.2.1.12;	E	11.12
												Q9F2Q3	Enolase 1; EC=4.2.1.11; AltName: Full=2-phospho-D-glycerate hydro-lyase 1; AltName: Full=2-phosphoglycerate dehydratase 1;	E	0.7		Q9RKU6	Transcriptional regulator for glyoxylate bypass;	D	0.11		Q9KY55	Succinyl-CoA ligase [ADP-forming] subunit alpha; EC=6.2.1.5;	E	1.7				O50515	RecName: Full=Phosphocarrier protein HPr; EC=2.7.11.-; AltName: Full=Histidine-containing protein;	E	5.11
												O88018	Transaldolase 1; EC=2.2.1.2;	E	0.69		Q9Z515	Sporulation transcription regulator whiA;	D	0.09		Q9RCV9	Putative aldolase;	E	1.69				Q9KY55	RecName: Full=Succinyl-CoA ligase [ADP-forming] subunit alpha; EC=6.2.1.5;	E	4.99
												O86610	Putative exonuclease;	E	0.69		P18249	RNA polymerase principal sigma factor hrdD;	D	0.08		P15106	Glutamine synthetase; EC=6.3.1.2; AltName: Full=Glutamate--ammonia ligase;	E	1.68				Q9Z501	SubName: Full=Putative export associated protein;	E	4.64
												Q9F3Q7	Putative isomerase;	E	0.67		Q8CJR6	Transcription termination factor Rho 1; EC=3.6.4.-; AltName: Full=ATP-dependent helicase Rho 1;	D	0.08		Q9ZC20	SCO6493 Bleomycin-resistance protein	E	1.59				Q9X8I9	RecName: Full=Inorganic pyrophosphatase; EC=3.6.1.1; AltName: Full=Pyrophosphate phospho-hydrolase; Short=PPase;	E	4.64
												Q9ZH58	ATP-dependent Clp protease proteolytic subunit 2; EC=3.4.21.92; AltName: Full=Endopeptidase Clp 2;	E	0.64		Q9F3K1	SCO5264 Transcriptional regulator (PadR-like)	D	0.08		Q9X8I9	Inorganic pyrophosphatase; EC=3.6.1.1; AltName: Full=Pyrophosphate phospho-hydrolase; Short=PPase;	E	1.57				Q9S274	SubName: Full=Probable 3-oxacyl-(Acyl-carrier-protein) reductase;	E	3.79
												Q9ZBR1	Phosphopantetheine adenylyltransferase; EC=2.7.7.3; AltName: Full=Dephospho-CoA pyrophosphorylase; AltName: Full=Pantetheine-phosphate adenylyltransferase; Short=PPAT;	E	0.64		Q9L0L0	DNA-directed RNA polymerase subunit beta; Short=RNAP subunit beta; EC=2.7.7.6; AltName: Full=RNA polymerase subunit beta; AltName: Full=Transcriptase subunit beta;	D	0.07		Q9K4D6	ATP synthase subunit delta; AltName: Full=ATP synthase F(1) sector subunit delta; AltName: Full=F-type ATPase subunit delta; Short=F-ATPase subunit delta;	E	1.53				Q93S07	SubName: Full=Putative 3-oxoacyl-[acyl-carrier protein] reductase;	E	3.64
												P52561	Adenine phosphoribosyltransferase; Short=APRT; EC=2.4.2.7;	E	0.62		Q8CJT1	DNA-directed RNA polymerase subunit beta~; Short=RNAP subunit beta~; EC=2.7.7.6; AltName: Full=RNA polymerase subunit beta~; AltName: Full=Transcriptase subunit beta~;	D	0.07		Q9KZ91	Putative succinate dehydrogenase iron-sulfur subunit;	E	1.48				Q9WVX8	RecName: Full=Anti-sigma-B factor antagonist; AltName: Full=Anti-anti-sigma-B factor;	E	3.11
												Q7AKJ7	Iron repressor;	E	0.61		Q9X9W7	SCO1905 TROVE-domain RNA-binding protein	D	0.05		Q9F315	ATP-dependent Clp protease proteolytic subunit 1; EC=3.4.21.92; AltName: Full=Endopeptidase Clp 1;	E	1.46				Q9KY56	RecName: Full=Succinyl-CoA ligase [ADP-forming] subunit beta-1; EC=6.2.1.5; AltName: Full=Succinyl-CoA synthetase subunit beta-1; Short=SCS-beta-1;	E	3
												Q9RJ15	Precorrin-2 C20-methyltransferase (EC 2.1.1.130);	E	0.61		Q9ZBP0	Putative regulatory protein;	D	0.05		Q9KXU7	SCO4294 Molybdenum cofactor biosynthesis	E	1.45				Q9K4F9	RecName: Full=UPF0678 fatty acid-binding protein-like protein SCO4179;	E	2.94
												Q9X8P6	Adenylosuccinate synthetase; Short=AMPSase; Short=AdSS; EC=6.3.4.4; AltName: Full=IMP--aspartate ligase;	E	0.59		Q9K3N6	SCO1024 nucleotide-binding sporulation protein	D	0.04		Q9K4D7	ATP synthase subunit b; AltName: Full=ATP synthase F(0) sector subunit b; AltName: Full=ATPase subunit I; AltName: Full=F-type ATPase subunit b; Short=F-ATPase subunit b;	E	1.42				Q93J09	RecName: Full=Peptidyl-prolyl cis-trans isomerase; EC=5.2.1.8;	E	2.76
												O86823	Putative 4-aminobutyrate aminotransferase;	E	0.58		Q9X909	DNA topoisomerase 1; EC=5.99.1.2; AltName: Full=DNA topoisomerase I; AltName: Full=Omega-protein; AltName: Full=Relaxing enzyme; AltName: Full=Swivelase; AltName: Full=Untwisting enzyme;	D	0.03		Q9KY56	Succinyl-CoA ligase [ADP-forming] subunit beta-1; EC=6.2.1.5; AltName: Full=Succinyl-CoA synthetase subunit beta-1; Short=SCS-beta-1;	E	1.4				Q9K4D7	RecName: Full=ATP synthase subunit b; AltName: Full=ATP synthase F(0) sector subunit b; AltName: Full=ATPase subunit I; AltName: Full=F-type ATPase subunit b; Short=F-ATPase subunit b;	E	2.76
												O69913	Uridylate kinase; Short=UK; EC=2.7.4.22; AltName: Full=Uridine monophosphate kinase; Short=UMP kinase; Short=UMPK;	E	0.56		P35885	DNA gyrase subunit A; EC=5.99.1.3;	D	0.03		O88014	6-phosphogluconate dehydrogenase;	E	1.34				Q9AK76	RecName: Full=Uracil phosphoribosyltransferase; EC=2.4.2.9; AltName: Full=UMP pyrophosphorylase; AltName: Full=UPRTase;	E	2.69
												Q9X9V6	2,3,4,5-tetrahydropyridine-2,6-dicarboxylate N-succinyltransferase; EC=2.3.1.117; AltName: Full=Tetrahydrodipicolinate N-succinyltransferase; Short=THDP succinyltransferase; Short=THP succinyltransferase; AltName: Full=Tetrahydropicoli	E	0.56		Q9KZJ3	Putative helicase;	D	0.03		Q9S2H0	SCO2911 MoaD - biosynthesis of molybdenum cofactor (Moco)	E	1.34				Q9Z520	RecName: Full=Triosephosphate isomerase; Short=TIM; EC=5.3.1.1; AltName: Full=Triose-phosphate isomerase;	E	2.63
												Q9L1E6	Putative enoyl-coA hydratase;	E	0.55		Q9Z518	Glyceraldehyde-3-phosphate dehydrogenase; Short=GAPDH; EC=1.2.1.12;	E	5.77		Q93J09	Peptidyl-prolyl cis-trans isomerase; EC=5.2.1.8;	E	1.29				Q9Z4W2	SubName: Full=Putative secreted protein;	E	2.48
												Q9S2E4	Putative short chain oxidoreductase;	E	0.54		P50589	Nucleoside diphosphate kinase; Short=NDK; Short=NDP kinase; EC=2.7.4.6; AltName: Full=Nucleoside-2-P kinase;	E	4.75		Q9L2A2	Cholesterol esterase;	E	1.22				Q7AKI6	RecName: Full=Alkyl hydroperoxide reductase AhpD; EC=1.11.1.15; AltName: Full=Alkylhydroperoxidase AhpD;	E	2.47
												Q9FBL4	Putative acyl CoA isomerase;	E	0.54		Q9Z501	Putative export associated protein;	E	4.64		Q9S2H7	Ribonuclease PH; Short=RNase PH; EC=2.7.7.56; AltName: Full=tRNA nucleotidyltransferase;	E	1.2				Q9ZH58	RecName: Full=ATP-dependent Clp protease proteolytic subunit 2; EC=3.4.21.92; AltName: Full=Endopeptidase Clp 2;	E	2.43
												O68814	Indole-3-glycerol phosphate synthase 1; Short=IGPS 1; EC=4.1.1.48;	E	0.53		Q9EWW0	Putative enoyl-CoA hydratase;	E	4.48		Q9RJ78	SCO1623 Siderophore-interacting protein	E	1.15				O88014	SubName: Full=6-phosphogluconate dehydrogenase;	E	2.41
												Q9EWW2	Putative lipoprotein;	E	0.52		Q9KZQ3	Putative membrane protein;	E	4.42		Q7AKQ6	Proteasome subunit alpha; EC=3.4.25.1; AltName: Full=20S proteasome alpha subunit; AltName: Full=Proteasome core protein PrcA;	E	1.13				Q9XAI7	RecName: Full=Aspartokinase; EC=2.7.2.4;	E	2.39
												Q9S2U1	Phosphoribosyl-AMP cyclohydrolase; Short=PRA-CH; EC=3.5.4.19;	E	0.51		Q93S07	Putative 3-oxoacyl-[acyl-carrier protein] reductase;	E	4.18		Q9L286	Pyridoxal biosynthesis lyase pdxS; EC=4.-.-.-;	E	1.11				Q9F3N0	SubName: Full=Putative secreted protein;	E	2.27
												P57666	Oligoribonuclease; EC=3.1.-.-;	E	0.5		Q9KY55	Succinyl-CoA ligase [ADP-forming] subunit alpha; EC=6.2.1.5;	E	3.91		Q9WVX8	Anti-sigma-B factor antagonist; AltName: Full=Anti-anti-sigma-B factor;	E	1.03				Q53917	SubName: Full=6-phosphogluconate dehydrogenase; SubName: Full=Putative 6-phosphogluconate dehydrogenase;	E	2.15
												Q93RX1	Putative precorrin-4 C11-methyltransferase;	E	0.48		Q93J09	Peptidyl-prolyl cis-trans isomerase; EC=5.2.1.8;	E	3.44		Q9KYR6	Prolyl-tRNA synthetase; EC=6.1.1.15; AltName: Full=Proline--tRNA ligase; Short=ProRS;	E	1.01				Q9K3J3	RecName: Full=Malate dehydrogenase; EC=1.1.1.37;	E	2.11
												O86505	Probable branched-chain-amino-acid aminotransferase; Short=BCAT; EC=2.6.1.42;	E	0.47		Q9K4D7	ATP synthase subunit b; AltName: Full=ATP synthase F(0) sector subunit b; AltName: Full=ATPase subunit I; AltName: Full=F-type ATPase subunit b; Short=F-ATPase subunit b;	E	3.36		Q9ZBK6	Phosphatidylserine decarboxylase proenzyme; EC=4.1.1.65; Contains: Phosphatidylserine decarboxylase alpha chain; Contains: Phosphatidylserine decarboxylase beta chain;	E	0.89				Q9K4D6	RecName: Full=ATP synthase subunit delta; AltName: Full=ATP synthase F(1) sector subunit delta; AltName: Full=F-type ATPase subunit delta; Short=F-ATPase subunit delta;	E	2.11
												Q9KZP2	Putative PTS system sugar phosphotransferase component IIA;	E	0.47		Q9K4D6	ATP synthase subunit delta; AltName: Full=ATP synthase F(1) sector subunit delta; AltName: Full=F-type ATPase subunit delta; Short=F-ATPase subunit delta;	E	3.24		O86610	Putative exonuclease;	E	0.88				Q9ZBQ3	RecName: Full=Acylphosphatase; EC=3.6.1.7; AltName: Full=Acylphosphate phosphohydrolase;	E	2.04
												O86841	Dihydrodipicolinate synthase 1; Short=DHDPS 1; EC=4.2.1.52;	E	0.47		Q9S2V9	Putative membrane protein;	E	2.86		Q9KZF3	Isocitrate dehydrogenase;	E	0.85				Q9S2Q6	RecName: Full=Dihydrolipoyl dehydrogenase; EC=1.8.1.4;	E	1.9
												Q9RNH9	Aconitase; EC=4.2.1.3;	E	0.46		Q9S274	Probable 3-oxacyl-(Acyl-carrier-protein) reductase;	E	2.76		Q9K3J3	Malate dehydrogenase; EC=1.1.1.37;	E	0.84				Q9EWT5	SubName: Full=Putative secreted protein;	E	1.9
												Q9S227	Alanine dehydrogenase; EC=1.4.1.1;	E	0.46		Q9AK76	Uracil phosphoribosyltransferase; EC=2.4.2.9; AltName: Full=UMP pyrophosphorylase; AltName: Full=UPRTase;	E	2.69		Q02054	Actinorhodin polyketide synthase acyl carrier protein; Short=ACP; AltName: Full=actI ORF3;	E	0.84				Q9Z564	SubName: Full=Probable D-3-phosphoglycerate dehydrogenase;	E	1.86
												Q9X8H6	Putative membrane protein;	E	0.45		Q9FBP5	Alkyl hydroperoxide reductase;	E	2.59		O50515	Phosphocarrier protein HPr; EC=2.7.11.-; AltName: Full=Histidine-containing protein;	E	0.83				Q7AKF8	SubName: Full=Anti-sigma factor;	E	1.76
												Q9RDL0	Phosphoglycerate mutase;	E	0.45		Q9Z566	Acetolactate synthase small subunit;	E	2.47		Q9K4C6	Putative 3-hydroxybutyryl-coA dehydrogenase;	E	0.82				Q7AKQ5	RecName: Full=Proteasome subunit beta; EC=3.4.25.1; AltName: Full=20S proteasome beta subunit; AltName: Full=Proteasome core protein PrcB; Flags: Precursor;	E	1.72
												Q93RV9	Ectoine hydroxylase; EC=1.17.-.-;	E	0.44		Q7AKQ5	Proteasome subunit beta; EC=3.4.25.1; AltName: Full=20S proteasome beta subunit; AltName: Full=Proteasome core protein PrcB; Flags: Precursor;	E	2.33		Q9AK41	Putative lipoprotein;	E	0.8				Q9S2Q7	RecName: Full=Probable cytosol aminopeptidase; EC=3.4.11.1; AltName: Full=Leucine aminopeptidase; Short=LAP; EC=3.4.11.10; AltName: Full=Leucyl aminopeptidase;	E	1.71
												Q9S2R6	Putative methyltransferase;	E	0.44		Q9F3N0	Putative secreted protein;	E	2.27		Q9RKK7	SCO4077 Phosphoribosylformylglycinamide (FGAM) synthase	E	0.79				Q9FBP5	SubName: Full=Alkyl hydroperoxide reductase;	E	1.7
												Q9F314	Trigger factor; Short=TF;	E	0.43		Q9Z520	Triosephosphate isomerase; Short=TIM; EC=5.3.1.1; AltName: Full=Triose-phosphate isomerase;	E	2.26		Q9R339	Citrate synthase; EC=2.3.3.1;	E	0.78				Q9KZP2	SubName: Full=Putative PTS system sugar phosphotransferase component IIA;	E	1.61
												P16250	Phosphoribosyl isomerase A; AltName: Full=1-(5-phosphoribosyl)-5-[(5-phosphoribosylamino)methylideneamino] imidazole-4-carboxamide isomerase; EC=5.3.1.16; AltName: Full=N-(5~-phosphoribosyl)anthranilate isomerase; Short=PRAI; EC=5.3.1.	E	0.43		Q9RJ68	Sec-independent protein translocase protein TatA;	E	2.14		Q9S2F4	4-hydroxyphenylpyruvate dioxygenase; Short=4HPPD; Short=HPD; Short=HPPDase; EC=1.13.11.27;	E	0.78				P33158	RecName: Full=2,3-bisphosphoglycerate-dependent phosphoglycerate mutase; Short=BPG-dependent PGAM; Short=PGAM; Short=Phosphoglyceromutase; Short=dPGM; EC=5.4.2.1;	E	1.6
												Q9FBP7	Putative secreted protein;	E	0.43		Q9S2Q7	Probable cytosol aminopeptidase; EC=3.4.11.1; AltName: Full=Leucine aminopeptidase; Short=LAP; EC=3.4.11.10; AltName: Full=Leucyl aminopeptidase;	E	2.04		Q9FBI9	Putative ATP-binding protein;	E	0.74				Q9EWW0	SubName: Full=Putative enoyl-CoA hydratase;	E	1.6
												Q9L1I5	Putative secreted protein;	E	0.42		P12690	Spore-associated protein A; Flags: Precursor;	E	2.04		Q9K4D4	ATP synthase gamma chain; AltName: Full=ATP synthase F1 sector gamma subunit; AltName: Full=F-ATPase gamma subunit;	E	0.73				P72393	RecName: Full=Acyl carrier protein; Short=ACP;	E	1.6
												Q9S2H6	SCO2905 malX2 sugar permease	E	0.42		Q9X8I9	Inorganic pyrophosphatase; EC=3.6.1.1; AltName: Full=Pyrophosphate phospho-hydrolase; Short=PPase;	E	2.01		Q9XAD4	Putative ABC transporter ATP-binding subunit;	E	0.72				Q9F2Q3	RecName: Full=Enolase 1; EC=4.2.1.11; AltName: Full=2-phospho-D-glycerate hydro-lyase 1; AltName: Full=2-phosphoglycerate dehydratase 1;	E	1.54
												Q9L206	Putative sugar-phosphate isomerase;	E	0.41		Q9KY56	Succinyl-CoA ligase [ADP-forming] subunit beta-1; EC=6.2.1.5; AltName: Full=Succinyl-CoA synthetase subunit beta-1; Short=SCS-beta-1;	E	1.99		Q9Z4W2	Putative secreted protein;	E	0.71				Q9Z566	SubName: Full=Acetolactate synthase small subunit;	E	1.54
												Q9ADN2	Putative ATP binding protein;	E	0.41		Q7AKI6	Alkyl hydroperoxide reductase AhpD; EC=1.11.1.15; AltName: Full=Alkylhydroperoxidase AhpD;	E	1.97		O86722	Putative pterin-4-alpha-carbinolamine dehydratase; Short=PHS; EC=4.2.1.96; AltName: Full=4-alpha-hydroxy-tetrahydropterin dehydratase; AltName: Full=Pterin carbinolamine dehydratase; Short=PCD;	E	0.71				P12690	RecName: Full=Spore-associated protein A; Flags: Precursor;	E	1.53
												Q9XAC1	Transketolase A;	E	0.39		Q9K4D5	ATP synthase subunit alpha; EC=3.6.3.14; AltName: Full=ATP synthase F1 sector subunit alpha; AltName: Full=F-ATPase subunit alpha;	E	1.89		Q9S2Q6	Dihydrolipoyl dehydrogenase; EC=1.8.1.4;	E	0.7				Q9KIL6	SubName: Full=F81r; Flags: Fragment;	E	1.48
												Q9XAB7	6-phosphogluconolactonase; Short=6PGL; EC=3.1.1.31;	E	0.39		P33158	2,3-bisphosphoglycerate-dependent phosphoglycerate mutase; Short=BPG-dependent PGAM; Short=PGAM; Short=Phosphoglyceromutase; Short=dPGM; EC=5.4.2.1;	E	1.89		Q93IU2	BldKB, putative ABC transport system lipoprotein;	E	0.67				P0A2Z6	RecName: Full=ATP synthase epsilon chain; AltName: Full=ATP synthase F1 sector epsilon subunit; AltName: Full=F-ATPase epsilon subunit;	E	1.45
												Q9RDE5	Adenine deaminase; Short=ADE; EC=3.5.4.2; AltName: Full=Adenine aminohydrolase; Short=AAH;	E	0.38		Q9Z564	Probable D-3-phosphoglycerate dehydrogenase;	E	1.86		Q9KZM1	Adenosylhomocysteinase; EC=3.3.1.1; AltName: Full=S-adenosyl-L-homocysteine hydrolase; Short=AdoHcyase;	E	0.67				Q9X8I5	SubName: Full=Putative hypoxanthine phosphoribosyltransferase;	E	1.41
												Q9KZU1	Putative molybdopterin converting factor;	E	0.38		Q9F315	ATP-dependent Clp protease proteolytic subunit 1; EC=3.4.21.92; AltName: Full=Endopeptidase Clp 1;	E	1.8		Q9RNH9	Aconitase; EC=4.2.1.3;	E	0.65				Q93J08	SubName: Full=Glyceraldehyde 3-phosphate dehydrogenase;	E	1.38
												Q8CK18	Putative secreted protein;	E	0.37		Q9R339	Citrate synthase; EC=2.3.3.1;	E	1.77		Q9X8R6	Fructose-bisphosphate aldolase; Short=FBP aldolase; Short=FBPA; EC=4.1.2.13; AltName: Full=Fructose-1,6-bisphosphate aldolase;	E	0.64				Q9EWJ6	SubName: Full=Putative riboflavin synthase;	E	1.32
												Q9ZBQ7	Ribonuclease 3; EC=3.1.26.3; AltName: Full=Ribonuclease III; Short=RNase III;	E	0.37		Q9XCG6	Acyl-CoA dehydrogenase;	E	1.76		Q9ZH58	ATP-dependent Clp protease proteolytic subunit 2; EC=3.4.21.92; AltName: Full=Endopeptidase Clp 2;	E	0.64				Q9EWT1	SubName: Full=Putative hydrolase;	E	1.22
												Q9EWV2	Putative purine nucleoside phosphorylase;	E	0.37		Q9Z4Y7	Putative secreted protein;	E	1.76		Q9L0Y3	S-adenosylmethionine synthase; Short=AdoMet synthase; EC=2.5.1.6; AltName: Full=MAT; AltName: Full=Methionine adenosyltransferase;	E	0.63				Q9R7V6	SubName: Full=Putative ATP-GTP binding protein;	E	1.18
												Q9R7V6	Putative ATP-GTP binding protein;	E	0.37		O69913	Uridylate kinase; Short=UK; EC=2.7.4.22; AltName: Full=Uridine monophosphate kinase; Short=UMP kinase; Short=UMPK;	E	1.72		Q9L085	Putative secreted protein;	E	0.63				Q93RW0	RecName: Full=L-ectoine synthase; EC=4.2.1.108; AltName: Full=N-acetyldiaminobutyrate dehydratase;	E	1.18
												Q9ZBN1	Putative deacetylase (Putative secreted protein);	E	0.37		Q9ZH58	ATP-dependent Clp protease proteolytic subunit 2; EC=3.4.21.92; AltName: Full=Endopeptidase Clp 2;	E	1.68		Q9S2P0	Putative integral membrane protein;	E	0.62				Q9F315	RecName: Full=ATP-dependent Clp protease proteolytic subunit 1; EC=3.4.21.92; AltName: Full=Endopeptidase Clp 1;	E	1.17
												Q9EWF7	Peptide methionine sulfoxide reductase MsrA; Short=Protein-methionine-S-oxide reductase; EC=1.8.4.11; AltName: Full=Peptide-methionine (S)-S-oxide reductase; Short=Peptide Met(O) reductase;	E	0.36		Q9L085	Putative secreted protein;	E	1.65		Q9XAJ5	Putative secreted protein;	E	0.6				Q9KZF3	SubName: Full=Isocitrate dehydrogenase;	E	1.16
												Q9Z566	Acetolactate synthase small subunit;	E	0.36		Q9S2P0	Putative integral membrane protein;	E	1.61		Q9RD05	SCO0906 PPOX clas probably F420-dependent enzyme	E	0.6				Q9R339	RecName: Full=Citrate synthase; EC=2.3.3.1;	E	1.15
												Q9K3J6	Bifunctional protein FolD; Includes: Methylenetetrahydrofolate dehydrogenase; EC=1.5.1.5; Includes: Methenyltetrahydrofolate cyclohydrolase; EC=3.5.4.9;	E	0.35		Q9XAI7	Aspartokinase; EC=2.7.2.4;	E	1.58		Q9X8P6	Adenylosuccinate synthetase; Short=AMPSase; Short=AdSS; EC=6.3.4.4; AltName: Full=IMP--aspartate ligase;	E	0.59				Q9L085	SubName: Full=Putative secreted protein;	E	1.08
												Q9K4D0	SCO5381 Cobalamin adenosyltransferase	E	0.33		P0A300	ATP synthase subunit beta; EC=3.6.3.14; AltName: Full=ATP synthase F1 sector subunit beta; AltName: Full=F-ATPase subunit beta;	E	1.54		Q93J66	SCO0977 Predicted acetyltransferase	E	0.59				Q9KXR0	RecName: Full=N utilization substance protein B homolog; Short=Protein nusB;	E	1.07
												Q9RJ78	SCO1623 Siderophore-interacting protein	E	0.33		Q9K3Y7	Putative 3-oxoacyl-[acyl-carrier protein] reductase;	E	1.51		Q9S2M7	Putative secreted protein;	E	0.58				O86823	SubName: Full=Putative 4-aminobutyrate aminotransferase;	E	1.04
												Q9S2H9	Non-canonical purine NTP pyrophosphatase; EC=3.6.1.19; AltName: Full=Non-standard purine NTP pyrophosphatase; AltName: Full=Nucleoside-triphosphate diphosphatase; AltName: Full=Nucleoside-triphosphate pyrophosphatase; Short=NTPase;	E	0.33		Q9L0Y3	S-adenosylmethionine synthase; Short=AdoMet synthase; EC=2.5.1.6; AltName: Full=MAT; AltName: Full=Methionine adenosyltransferase;	E	1.48		Q93JF6	SCO5971 F420-dependent oxidoreductase	E	0.58				Q9Z4Y7	SubName: Full=Putative secreted protein;	E	1.04
												Q9L0Y3	S-adenosylmethionine synthase; Short=AdoMet synthase; EC=2.5.1.6; AltName: Full=MAT; AltName: Full=Methionine adenosyltransferase;	E	0.32		Q9KIL6	F81r; Flags: Fragment;	E	1.48		Q9Z5A5	Putative secreted protein;	E	0.58				Q9RCV9	SubName: Full=Putative aldolase;	E	1.03
												Q9KXS0	Guanylate kinase; EC=2.7.4.8; AltName: Full=GMP kinase;	E	0.32		P43414	Adenylate kinase; Short=AK; EC=2.7.4.3; AltName: Full=ATP-AMP transphosphorylase;	E	1.39		Q9XAC0	Transaldolase 2; EC=2.2.1.2;	E	0.57				Q9RDE3	SubName: Full=Putative Hit-family protein;	E	1
												Q9X8W0	Deoxycytidine triphosphate deaminase; Short=dCTP deaminase; EC=3.5.4.13;	E	0.32		Q9ADA1	Putative phosphatase;	E	1.34		Q9X8I5	Putative hypoxanthine phosphoribosyltransferase;	E	0.55				Q9S227	RecName: Full=Alanine dehydrogenase; EC=1.4.1.1;	E	0.99
												Q9KYD9	Putative integral membrane protein;	E	0.32		Q9RCV9	Putative aldolase;	E	1.33		Q9K4D0	SCO5381 Cobalamin adenosyltransferase	E	0.53				P57666	RecName: Full=Oligoribonuclease; EC=3.1.-.-;	E	0.97
												Q9RKV8	Putative phosphatase;	E	0.31		Q9EWJ6	Putative riboflavin synthase;	E	1.32		Q9EWW0	Putative enoyl-CoA hydratase;	E	0.53				Q9RJ63	RecName: Full=Peptidyl-prolyl cis-trans isomerase; EC=5.2.1.8;	E	0.96
												P0A4E1	Glucokinase; EC=2.7.1.2; AltName: Full=Glucose kinase;	E	0.31		Q9FBI9	Putative ATP-binding protein;	E	1.3		O86572	Putative oligopeptide-binding lipoprotein;	E	0.52				Q9RNH9	SubName: Full=Aconitase; EC=4.2.1.3;	E	0.94
												Q9F3H5	Putative mutase;	E	0.31		O50494	Glutamate binding protein;	E	1.25		Q9ZBQ7	Ribonuclease 3; EC=3.1.26.3; AltName: Full=Ribonuclease III; Short=RNase III;	E	0.52				Q7AKM7	RecName: Full=Anti-sigma factor antagonist;	E	0.94
												O86722	Putative pterin-4-alpha-carbinolamine dehydratase; Short=PHS; EC=4.2.1.96; AltName: Full=4-alpha-hydroxy-tetrahydropterin dehydratase; AltName: Full=Pterin carbinolamine dehydratase; Short=PCD;	E	0.31		Q9X8R7	Orotate phosphoribosyltransferase; Short=OPRT; Short=OPRTase; EC=2.4.2.10;	E	1.18		Q9K4F9	UPF0678 fatty acid-binding protein-like protein SCO4179;	E	0.51				Q9ADB3	SubName: Full=Threonine synthase;	E	0.93
												Q9KXN4	Putative hydrolase;	E	0.3		Q93RW0	L-ectoine synthase; EC=4.2.1.108; AltName: Full=N-acetyldiaminobutyrate dehydratase;	E	1.18		Q93S06	SCO6283 Triphenylmethane reductase	E	0.5				Q7BUY9	SubName: Full=Jag; SubName: Full=Jag-like;	E	0.91
												Q9KY44	Putative hydrolase;	E	0.3		Q9KZF3	Isocitrate dehydrogenase;	E	1.16		Q93IU3	BldKA, putative ABC transport system integral membrane protein;	E	0.5				Q9KZU1	SubName: Full=Putative molybdopterin converting factor;	E	0.91
												Q9ZBX1	Seryl-tRNA synthetase; EC=6.1.1.11; AltName: Full=Serine--tRNA ligase; Short=SerRS; AltName: Full=Seryl-tRNA(Ser/Sec) synthetase;	E	0.29		Q9S2Q6	Dihydrolipoyl dehydrogenase; EC=1.8.1.4;	E	1.16		Q9RNU9	Phosphoenolpyruvate carboxylase; Short=PEPC; Short=PEPCase; EC=4.1.1.31;	E	0.48				Q9K4D5	RecName: Full=ATP synthase subunit alpha; EC=3.6.3.14; AltName: Full=ATP synthase F1 sector subunit alpha; AltName: Full=F-ATPase subunit alpha;	E	0.89
												Q9R339	Citrate synthase; EC=2.3.3.1;	E	0.29		Q9L1E6	Putative enoyl-coA hydratase;	E	1.16		Q93RW0	L-ectoine synthase; EC=4.2.1.108; AltName: Full=N-acetyldiaminobutyrate dehydratase;	E	0.48				Q9XA20	SubName: Full=Putative secreted protein;	E	0.89
												Q9L1L8	6-phosphofructokinase 2; EC=2.7.1.11; AltName: Full=Phosphofructokinase 2; AltName: Full=Phosphohexokinase 2;	E	0.28		Q9FBL4	Putative acyl CoA isomerase;	E	1.12		Q9F2R8	Putative secreted protein;	E	0.47				Q9X8R7	RecName: Full=Orotate phosphoribosyltransferase; Short=OPRT; Short=OPRTase; EC=2.4.2.10;	E	0.86
												Q9ADB3	Threonine synthase;	E	0.28		Q9L1I5	Putative secreted protein;	E	1.1		Q53907	ActVA 5 protein; Putative hydrolase;	E	0.46				P43414	RecName: Full=Adenylate kinase; Short=AK; EC=2.7.4.3; AltName: Full=ATP-AMP transphosphorylase;	E	0.86
												Q9X816	Putative kinase;	E	0.28		Q53949	Trk system potassium uptake protein trkA; Short=K(+)-uptake protein trkA;	E	1.1		P43414	Adenylate kinase; Short=AK; EC=2.7.4.3; AltName: Full=ATP-AMP transphosphorylase;	E	0.45				Q9RKK6	RecName: Full=Phosphoribosylformylglycinamidine synthase 1; EC=6.3.5.3; AltName: Full=Phosphoribosylformylglycinamidine synthase I; Short=FGAM synthase I;	E	0.84
												Q9RKK6	Phosphoribosylformylglycinamidine synthase 1; EC=6.3.5.3; AltName: Full=Phosphoribosylformylglycinamidine synthase I; Short=FGAM synthase I;	E	0.28		Q9K4D4	ATP synthase gamma chain; AltName: Full=ATP synthase F1 sector gamma subunit; AltName: Full=F-ATPase gamma subunit;	E	1.08		Q9X7Y8	SCO2129 ARO/CYC	E	0.45				O86713	SubName: Full=Putative ATP/GTP binding protein;	E	0.84
												Q9S2P0	Putative integral membrane protein;	E	0.27		Q9X8I5	Putative hypoxanthine phosphoribosyltransferase;	E	1.08		Q9S274	Probable 3-oxacyl-(Acyl-carrier-protein) reductase;	E	0.44				Q9K3J6	RecName: Full=Bifunctional protein FolD; Includes: RecName: Full=Methylenetetrahydrofolate dehydrogenase; EC=1.5.1.5; Includes: RecName: Full=Methenyltetrahydrofolate cyclohydrolase; EC=3.5.4.9;	E	0.83
												Q9KZQ3	Putative membrane protein;	E	0.27		Q9X8P6	Adenylosuccinate synthetase; Short=AMPSase; Short=AdSS; EC=6.3.4.4; AltName: Full=IMP--aspartate ligase;	E	1.07		P0A304	ATP synthase subunit c; AltName: Full=ATP synthase F(0) sector subunit c; AltName: Full=F-type ATPase subunit c; Short=F-ATPase subunit c; AltName: Full=Lipid-binding protein;	E	0.44				Q9S2P0	SubName: Full=Putative integral membrane protein;	E	0.82
												Q9KZM1	Adenosylhomocysteinase; EC=3.3.1.1; AltName: Full=S-adenosyl-L-homocysteine hydrolase; Short=AdoHcyase;	E	0.26		Q9X9Z4	Putative ABC transporter ATP-binding subunit;	E	1.06		Q8CJR1	Delta-1-pyrroline-5-carboxylate dehydrogenase;	E	0.43				Q9L299	RecName: Full=Pyruvate kinase; EC=2.7.1.40;	E	0.81
												Q9Z580	Glutamyl-tRNA(Gln) amidotransferase subunit A; Short=Glu-ADT subunit A; EC=6.3.5.-;	E	0.26		Q9XAJ5	Putative secreted protein;	E	1.03		Q9X9V6	2,3,4,5-tetrahydropyridine-2,6-dicarboxylate N-succinyltransferase; EC=2.3.1.117; AltName: Full=Tetrahydrodipicolinate N-succinyltransferase; Short=THDP succinyltransferase; Short=THP succinyltransferase; AltName: Full=Tetrahydropicoli	E	0.43				Q9L1I5	SubName: Full=Putative secreted protein;	E	0.81
												Q9L2H9	Glycyl-tRNA synthetase; EC=6.1.1.14; AltName: Full=Glycine--tRNA ligase; Short=GlyRS;	E	0.26		Q9K3J3	Malate dehydrogenase; EC=1.1.1.37;	E	1.01		Q9S2H6	SCO2905 malX2 sugar permease	E	0.42				Q9X8P6	RecName: Full=Adenylosuccinate synthetase; Short=AMPSase; Short=AdSS; EC=6.3.4.4; AltName: Full=IMP--aspartate ligase;	E	0.81
												Q9X807	Ubiquinol-cytochrome c reductase iron-sulfur subunit; AltName: Full=Rieske iron-sulfur protein;	E	0.26		Q93S13	Putative secreted protein;	E	1		Q8CJQ6	Polyribonucleotide nucleotidyltransferase; EC=2.7.7.8; AltName: Full=Polynucleotide phosphorylase; Short=PNPase;	E	0.41				Q9K3Z0	RecName: Full=Uracil-DNA glycosylase 2; Short=UDG 2; EC=3.2.2.27;	E	0.81
												O86836	Dihydrodipicolinate reductase; Short=DHPR; EC=1.3.1.26;	E	0.26		Q53917	6-phosphogluconate dehydrogenase; Putative 6-phosphogluconate dehydrogenase;	E	0.95		O86836	Dihydrodipicolinate reductase; Short=DHPR; EC=1.3.1.26;	E	0.41				Q9L2H5	SubName: Full=Putative metal uptake regulation protein;	E	0.8
												Q9K3Y7	Putative 3-oxoacyl-[acyl-carrier protein] reductase;	E	0.26		Q9L2A2	Cholesterol esterase;	E	0.95		Q9Z564	Probable D-3-phosphoglycerate dehydrogenase;	E	0.39				P0A300	RecName: Full=ATP synthase subunit beta; EC=3.6.3.14; AltName: Full=ATP synthase F1 sector subunit beta; AltName: Full=F-ATPase subunit beta;	E	0.79
												O86785	Holo-[acyl-carrier-protein] synthase; Short=Holo-ACP synthase; EC=2.7.8.7; AltName: Full=4~-phosphopantetheinyl transferase AcpS;	E	0.26		Q9RKS8	Reductase;	E	0.93		P72406	BldKA;	E	0.39				Q9KZM1	RecName: Full=Adenosylhomocysteinase; EC=3.3.1.1; AltName: Full=S-adenosyl-L-homocysteine hydrolase; Short=AdoHcyase;	E	0.77
												Q93S07	Putative 3-oxoacyl-[acyl-carrier protein] reductase;	E	0.25		O50495	Glutamate uptake system ATP-binding protein;	E	0.9		Q9K487	Glucosamine-6-phosphate deaminase; EC=3.5.99.6; AltName: Full=GlcN6P deaminase; Short=GNPDA; AltName: Full=Glucosamine-6-phosphate isomerase;	E	0.39				Q9KYD9	SubName: Full=Putative integral membrane protein;	E	0.73
												Q9KZ12	Putative isomerase;	E	0.25		Q9XA20	Putative secreted protein;	E	0.89		Q9S2U4	Putative membrane protein;	E	0.39				Q9RKV8	SubName: Full=Putative phosphatase;	E	0.72
												Q9S2H7	Ribonuclease PH; Short=RNase PH; EC=2.7.7.56; AltName: Full=tRNA nucleotidyltransferase;	E	0.25		Q9X9V6	2,3,4,5-tetrahydropyridine-2,6-dicarboxylate N-succinyltransferase; EC=2.3.1.117; AltName: Full=Tetrahydrodipicolinate N-succinyltransferase; Short=THDP succinyltransferase; Short=THP succinyltransferase; AltName: Full=Tetrahydropicoli	E	0.86		Q9L104	Putative hydrolase;	E	0.38				Q93RW6	SubName: Full=Putative secreted protein;	E	0.71
												Q9X8I0	Dihydroneopterin aldolase; Short=DHNA; EC=4.1.2.25;	E	0.25		Q9L1D6	Putative aminotransferase;	E	0.86		D3K6W3	Elongation factor P; Flags: Fragment;	E	0.38				Q9L2A2	SubName: Full=Cholesterol esterase;	E	0.7
												Q9S238	Putative chorismate mutase;	E	0.25		P61152	Subtilase-type protease inhibitor; Flags: Precursor;	E	0.81		Q9L1U4	Putative malate oxidoreductase;	E	0.37				Q9X9V6	SubName: Full=Putative transferase;	E	0.7
												O50495	Glutamate uptake system ATP-binding protein;	E	0.24		P15106	Glutamine synthetase; EC=6.3.1.2; AltName: Full=Glutamate--ammonia ligase;	E	0.79		Q9EWV2	Putative purine nucleoside phosphorylase;	E	0.37				Q8CK18	SubName: Full=Putative secreted protein;	E	0.7
												Q9K417	Putative electron transfer flavoprotein, beta subunit;	E	0.24		Q9RKK7	SCO4077 Phosphoribosylformylglycinamide (FGAM) synthase	E	0.79		Q9FBR4	Putative 2-oxoglutarate dehydrogenase;	E	0.36				Q9XAC0	RecName: Full=Transaldolase 2; EC=2.2.1.2;	E	0.69
												Q7AKQ6	Proteasome subunit alpha; EC=3.4.25.1; AltName: Full=20S proteasome alpha subunit; AltName: Full=Proteasome core protein PrcA;	E	0.24		Q9L1L8	6-phosphofructokinase 2; EC=2.7.1.11; AltName: Full=Phosphofructokinase 2; AltName: Full=Phosphohexokinase 2;	E	0.78		Q9Z566	Acetolactate synthase small subunit;	E	0.36				Q9EWJ9	RecName: Full=6,7-dimethyl-8-ribityllumazine synthase; Short=DMRL synthase; Short=Lumazine synthase; EC=2.5.1.9; AltName: Full=Riboflavin synthase beta chain;	E	0.69
												O88019	Transketolase B;	E	0.23		Q9L1G6	Rod shape-determining protein;	E	0.78		Q9EWF7	Peptide methionine sulfoxide reductase MsrA; Short=Protein-methionine-S-oxide reductase; EC=1.8.4.11; AltName: Full=Peptide-methionine (S)-S-oxide reductase; Short=Peptide Met(O) reductase;	E	0.36				Q9S2Q5	SubName: Full=Putative dihydrolipoamide succinyltransferase;	E	0.68
												Q9S2Q5	Putative dihydrolipoamide succinyltransferase;	E	0.23		Q9K4D0	SCO5381 Cobalamin adenosyltransferase	E	0.77		Q9K3J6	Bifunctional protein FolD; Includes: Methylenetetrahydrofolate dehydrogenase; EC=1.5.1.5; Includes: Methenyltetrahydrofolate cyclohydrolase; EC=3.5.4.9;	E	0.35				P15106	RecName: Full=Glutamine synthetase; EC=6.3.1.2; AltName: Full=Glutamate--ammonia ligase;	E	0.68
												Q9KXR8	Orotidine 5~-phosphate decarboxylase; EC=4.1.1.23; AltName: Full=OMP decarboxylase; Short=OMPDCase; Short=OMPdecase;	E	0.23		Q9ZBQ3	Acylphosphatase; EC=3.6.1.7; AltName: Full=Acylphosphate phosphohydrolase;	E	0.74		Q9L290	Holliday junction ATP-dependent DNA helicase RuvA; EC=3.6.4.12;	E	0.33				O88019	SubName: Full=Transketolase B;	E	0.64
												Q9F3K8	Methyltransferase;	E	0.23		Q9KYD9	Putative integral membrane protein;	E	0.73		Q9EWJ6	Putative riboflavin synthase;	E	0.32				Q9L0Y3	RecName: Full=S-adenosylmethionine synthase; Short=AdoMet synthase; EC=2.5.1.6; AltName: Full=MAT; AltName: Full=Methionine adenosyltransferase;	E	0.63
												Q9RKX3	Putative ankyrin-like protein;	E	0.23		O86840	Thymidylate synthase thyX; Short=TS; Short=TSase; EC=2.1.1.148;	E	0.72		Q9ZBQ3	Acylphosphatase; EC=3.6.1.7; AltName: Full=Acylphosphate phosphohydrolase;	E	0.32				Q93RW2	RecName: Full=L-2,4-diaminobutyric acid acetyltransferase; Short=DABA acetyltransferase; EC=2.3.1.178;	E	0.62
												Q9X9Z4	Putative ABC transporter ATP-binding subunit;	E	0.23		O50504	Probable ABC-transport system ATP binding protein;	E	0.71		Q9X8W0	Deoxycytidine triphosphate deaminase; Short=dCTP deaminase; EC=3.5.4.13;	E	0.32				O86785	RecName: Full=Holo-[acyl-carrier-protein] synthase; Short=Holo-ACP synthase; EC=2.7.8.7; AltName: Full=4~-phosphopantetheinyl transferase AcpS;	E	0.59
												Q9X8D3	MutT-like protein;	E	0.23		Q9Z4W2	Putative secreted protein;	E	0.71		Q02055	Actinorhodin polyketide synthase bifunctional cyclase/dehydratase; AltName: Full=ACTVII; AltName: Full=actI ORF4;	E	0.3				Q9K3Y7	SubName: Full=Putative 3-oxoacyl-[acyl-carrier protein] reductase;	E	0.58
												Q9F2S0	Glutamate-1-semialdehyde 2,1-aminomutase; Short=GSA; EC=5.4.3.8; AltName: Full=Glutamate-1-semialdehyde aminotransferase; Short=GSA-AT;	E	0.22		O86722	Putative pterin-4-alpha-carbinolamine dehydratase; Short=PHS; EC=4.2.1.96; AltName: Full=4-alpha-hydroxy-tetrahydropterin dehydratase; AltName: Full=Pterin carbinolamine dehydratase; Short=PCD;	E	0.71		Q9F3K3	Putative dehydrogenase;	E	0.3				O88018	RecName: Full=Transaldolase 1; EC=2.2.1.2;	E	0.57
												Q9KZ91	Putative succinate dehydrogenase iron-sulfur subunit;	E	0.22		Q8CK18	Putative secreted protein;	E	0.7		Q9XA62	Putative dihydrolipoamide acyltransferase component;	E	0.28				Q9KZ12	SubName: Full=Putative isomerase;	E	0.57
												Q7AKQ5	Proteasome subunit beta; EC=3.4.25.1; AltName: Full=20S proteasome beta subunit; AltName: Full=Proteasome core protein PrcB; Flags: Precursor;	E	0.22		Q8CK24	Glutamate N-acetyltransferase; EC=2.3.1.35; AltName: Full=Ornithine acetyltransferase; AltName: Full=Ornithine transacetylase; Short=OATase; Contains: Glutamate N-acetyltransferase alpha chain; Contains: Glu	E	0.7		Q02059	Actinorhodin polyketide putative beta-ketoacyl synthase 1; EC=2.3.1.-; AltName: Full=actI ORF1;	E	0.28				Q9S275	RecName: Full=Enoyl-[acyl-carrier-protein] reductase [NADH]; EC=1.3.1.9;	E	0.56
												B5MG06	Menaquinone biosynthetic enzyme;	E	0.22		Q9K4D3	Putative secreted protein;	E	0.7		O68608	Anthranilate phosphoribosyltransferase 1; EC=2.4.2.18;	E	0.28				Q9Z519	RecName: Full=Phosphoglycerate kinase; EC=2.7.2.3;	E	0.55
												P61152	Subtilase-type protease inhibitor; Flags: Precursor;	E	0.22		Q9EWJ9	6,7-dimethyl-8-ribityllumazine synthase; Short=DMRL synthase; Short=Lumazine synthase; EC=2.5.1.9; AltName: Full=Riboflavin synthase beta chain;	E	0.69		Q7AKJ7	Iron repressor;	E	0.27				Q9L1L8	RecName: Full=6-phosphofructokinase 2; EC=2.7.1.11; AltName: Full=Phosphofructokinase 2; AltName: Full=Phosphohexokinase 2;	E	0.51
												Q9K4C6	Putative 3-hydroxybutyryl-coA dehydrogenase;	E	0.22		Q9ZBK6	Phosphatidylserine decarboxylase proenzyme; EC=4.1.1.65; Contains: Phosphatidylserine decarboxylase alpha chain; Contains: Phosphatidylserine decarboxylase beta chain;	E	0.66		Q8CK34	Putative adenylosuccino lyase;	E	0.27				Q9K3T8	RecName: Full=Peptidyl-tRNA hydrolase; Short=PTH; EC=3.1.1.29;	E	0.51
												Q93JG0	Cell division protein sepF 3;	E	0.22		Q9RNH9	Aconitase; EC=4.2.1.3;	E	0.65		O54144	RedY protein;	E	0.27				Q9F3H5	SubName: Full=Putative mutase;	E	0.51
												Q8CJU5	Putative thiosulfate sulfurtransferase;	E	0.21		Q9KYR6	Prolyl-tRNA synthetase; EC=6.1.1.15; AltName: Full=Proline--tRNA ligase; Short=ProRS;	E	0.64		Q9L0I7	Inosine-5~-monophosphate dehydrogenase; EC=1.1.1.205;	E	0.26				Q9L0I7	RecName: Full=Inosine-5~-monophosphate dehydrogenase; EC=1.1.1.205;	E	0.5
												B5MG03	Menaquinone biosynthetic enzyme;	E	0.21		Q9K4C6	Putative 3-hydroxybutyryl-coA dehydrogenase;	E	0.64		Q9X807	Ubiquinol-cytochrome c reductase iron-sulfur subunit; AltName: Full=Rieske iron-sulfur protein;	E	0.26				Q9KYR6	RecName: Full=Prolyl-tRNA synthetase; EC=6.1.1.15; AltName: Full=Proline--tRNA ligase; Short=ProRS;	E	0.49
												Q9RNU9	Phosphoenolpyruvate carboxylase; Short=PEPC; Short=PEPCase; EC=4.1.1.31;	E	0.2		Q9RDL0	Phosphoglycerate mutase;	E	0.64		Q8CK24	Glutamate N-acetyltransferase; EC=2.3.1.35; AltName: Full=Ornithine acetyltransferase; AltName: Full=Ornithine transacetylase; Short=OATase; Contains: Glutamate N-acetyltransferase alpha chain; Contains: Glu	E	0.26				Q9XAD5	RecName: Full=Probable cysteine desulfurase; EC=2.8.1.7;	E	0.49
												Q9RKL1	Phosphoribosylaminoimidazole-succinocarboxamide synthase; EC=6.3.2.6; AltName: Full=SAICAR synthetase;	E	0.2		Q9ZBR1	Phosphopantetheine adenylyltransferase; EC=2.7.7.3; AltName: Full=Dephospho-CoA pyrophosphorylase; AltName: Full=Pantetheine-phosphate adenylyltransferase; Short=PPAT;	E	0.64		O88055	Phenylalanyl-tRNA synthetase alpha chain; EC=6.1.1.20; AltName: Full=Phenylalanine--tRNA ligase alpha chain; Short=PheRS;	E	0.26				P61152	RecName: Full=Subtilase-type protease inhibitor; Flags: Precursor;	E	0.49
												O88051	Putative 3-hydroxyacyl-CoA dehydrogenase;	E	0.2		Q8CK28	ATP phosphoribosyltransferase; Short=ATP-PRT; Short=ATP-PRTase; EC=2.4.2.17;	E	0.63		Q9L2B1	Putative membrane protein;	E	0.26				O86505	RecName: Full=Probable branched-chain-amino-acid aminotransferase; Short=BCAT; EC=2.6.1.42;	E	0.47
												Q9FBS1	Putative lyase;	E	0.2		Q9X948	Putative membrane protein;	E	0.62		P0A3Z1	Xaa-Pro aminopeptidase 1; EC=3.4.11.9; AltName: Full=Aminoacylproline aminopeptidase I; AltName: Full=Aminopeptidase P I; Short=APP; Short=PEPP I; AltName: Full=X-Pro aminopeptidase I; AltName: Full=Xaa-Pro aminopeptidase I;	E	0.25				Q9KY50	RecName: Full=Bifunctional purine biosynthesis protein purH; Includes: RecName: Full=Phosphoribosylaminoimidazolecarboxamide formyltransferase; EC=2.1.2.3; AltName: Full=AICAR transformylase; Includes: RecName: Full=IMP cyclohydrolase; EC=3.5.4.10;	E	0.47
												Q9Z4W2	Putative secreted protein;	E	0.2		Q9EWT5	Putative secreted protein;	E	0.61		Q9S275	Enoyl-[acyl-carrier-protein] reductase [NADH]; EC=1.3.1.9;	E	0.25				Q9ADD7	SubName: Full=Putative dehydratase;	E	0.47
												Q9S2Q7	Probable cytosol aminopeptidase; EC=3.4.11.1; AltName: Full=Leucine aminopeptidase; Short=LAP; EC=3.4.11.10; AltName: Full=Leucyl aminopeptidase;	E	0.19		O54144	RedY protein;	E	0.61		Q9KZ12	Putative isomerase;	E	0.25				Q8CK24	RecName: Full=Glutamate N-acetyltransferase; EC=2.3.1.35; AltName: Full=Ornithine acetyltransferase; AltName: Full=Ornithine transacetylase; Short=OATase; Contains: RecName: Full=Glutamate N-acetyltransferase alpha chain; Contains: RecName: Full=Glu	E	0.46
												Q9S2H1	Cysteine synthase; EC=2.5.1.47;	E	0.19		Q8CJR0	Nitrogen regulatory protein P-II;	E	0.61		O69913	Uridylate kinase; Short=UK; EC=2.7.4.22; AltName: Full=Uridine monophosphate kinase; Short=UMP kinase; Short=UMPK;	E	0.25				O86852	SubName: Full=Gamma-butyrolactone binding protein;	E	0.46
												P15106	Glutamine synthetase; EC=6.3.1.2; AltName: Full=Glutamate--ammonia ligase;	E	0.19		O88014	6-phosphogluconate dehydrogenase;	E	0.6		Q9X8I0	Dihydroneopterin aldolase; Short=DHNA; EC=4.1.2.25;	E	0.25				O66122	SubName: Full=A-factor receptor homolog; SubName: Full=CprB;	E	0.46
												Q93J08	Glyceraldehyde 3-phosphate dehydrogenase;	E	0.19		Q9K418	Putative electron transfer flavoprotein, alpha subunit;	E	0.6		Q9RJ63	Peptidyl-prolyl cis-trans isomerase; EC=5.2.1.8;	E	0.25				Q9F2R7	SubName: Full=Putative secreted protein;	E	0.46
												Q9RDG7	Putative secreted tripeptidyl aminopeptidase;	E	0.19		Q9RD05	SCO0906 PPOX clas probably F420-dependent enzyme	E	0.6		Q9S2G1	Putative secreted protease;	E	0.24				Q93IU2	SubName: Full=BldKB, putative ABC transport system lipoprotein;	E	0.45
												Q9EWJ9	6,7-dimethyl-8-ribityllumazine synthase; Short=DMRL synthase; Short=Lumazine synthase; EC=2.5.1.9; AltName: Full=Riboflavin synthase beta chain;	E	0.19		Q8CK34	Putative adenylosuccino lyase;	E	0.6		O50495	Glutamate uptake system ATP-binding protein;	E	0.24				Q9XA62	SubName: Full=Putative dihydrolipoamide acyltransferase component;	E	0.45
												Q9ADD1	Putative mutT-like protein;	E	0.19		Q9WVX8	Anti-sigma-B factor antagonist; AltName: Full=Anti-anti-sigma-B factor;	E	0.6		Q9KY52	Putative integral membrane protein;	E	0.24				Q9RDL0	SubName: Full=Phosphoglycerate mutase;	E	0.45
												Q9KXM9	Putative lipoprotein;	E	0.19		Q9F2Q3	Enolase 1; EC=4.2.1.11; AltName: Full=2-phospho-D-glycerate hydro-lyase 1; AltName: Full=2-phosphoglycerate dehydratase 1;	E	0.59		Q9X808	Cytochrome C heme-binding subunit;	E	0.24				Q9XAF2	SubName: Full=Putative membrane protein;	E	0.45
												Q9L1Z2	Aminopeptidase N;	E	0.18		Q9S2Q5	Putative dihydrolipoamide succinyltransferase;	E	0.59		O86840	Thymidylate synthase thyX; Short=TS; Short=TSase; EC=2.1.1.148;	E	0.24				Q8CJR6	RecName: Full=Transcription termination factor Rho 1; EC=3.6.4.-; AltName: Full=ATP-dependent helicase Rho 1;	E	0.44
												Q9X7P2	Putative metallopeptidase;	E	0.18		Q9KZM1	Adenosylhomocysteinase; EC=3.3.1.1; AltName: Full=S-adenosyl-L-homocysteine hydrolase; Short=AdoHcyase;	E	0.58		Q9AK85	Putative molibdenum binding protein;	E	0.24				Q9ADB5	RecName: Full=Diaminopimelate decarboxylase; EC=4.1.1.20;	E	0.44
												Q9X7Z5	Putative secreted protein;	E	0.18		Q9K3Y8	Putative 3-oxoacyl-[acyl-carrier protein] reductase;	E	0.58		Q9RDG6	Putative secreted protein;	E	0.24				Q9K4D4	RecName: Full=ATP synthase gamma chain; AltName: Full=ATP synthase F1 sector gamma subunit; AltName: Full=F-ATPase gamma subunit;	E	0.44
												Q9ADA7	Glycerol kinase 1; EC=2.7.1.30; AltName: Full=ATP:glycerol 3-phosphotransferase 1; AltName: Full=Glycerokinase 1; Short=GK 1;	E	0.18		Q9F2R8	Putative secreted protein;	E	0.57		Q9ADG8	Putative ABC transporter ATP-binding protein;	E	0.23				Q9XAJ5	SubName: Full=Putative secreted protein;	E	0.43
												Q9Z578	Aspartyl/glutamyl-tRNA(Asn/Gln) amidotransferase subunit B; Short=Asp/Glu-ADT subunit B; EC=6.3.5.-;	E	0.18		Q9RJ63	Peptidyl-prolyl cis-trans isomerase; EC=5.2.1.8;	E	0.57		Q9L1C5	Putative lipoprotein;	E	0.23				Q7AKJ7	SubName: Full=Iron repressor;	E	0.43
												Q7AKK2	Phosphoribosylformylglycinamidine cyclo-ligase; EC=6.3.3.1;	E	0.18		Q9XAQ5	NADH-quinone oxidoreductase subunit B 1; EC=1.6.99.5; AltName: Full=NADH dehydrogenase I subunit B 1; AltName: Full=NDH-1 subunit B 1;	E	0.56		Q9S6T8	Putative Clp-family ATP-binding protease;	E	0.22				Q9K3U0	RecName: Full=Ribose-phosphate pyrophosphokinase; Short=RPPK; EC=2.7.6.1; AltName: Full=Phosphoribosyl pyrophosphate synthase; Short=P-Rib-PP synthase; Short=PRPP synthase;	E	0.41
												P72392	3-oxoacyl-[acyl-carrier-protein] synthase 3 protein 1; EC=2.3.1.180; AltName: Full=3-oxoacyl-[acyl-carrier-protein] synthase III protein 1; AltName: Full=Beta-ketoacyl-ACP synthase III 1; Short=KAS III 1;	E	0.18		Q9RCY8	Putative reductase iron-sulfur protein;	E	0.56		O86823	Putative 4-aminobutyrate aminotransferase;	E	0.22				Q9L206	SubName: Full=Putative sugar-phosphate isomerase;	E	0.41
												Q9FBM1	4-hydroxy-3-methylbut-2-enyl diphosphate reductase; EC=1.17.1.2;	E	0.18		Q9S275	Enoyl-[acyl-carrier-protein] reductase [NADH]; EC=1.3.1.9;	E	0.56		Q9XA60	Putative branched-chain alpha keto acid dehydrogenase E1 alpha subunit;	E	0.22				Q9XA60	SubName: Full=Putative branched-chain alpha keto acid dehydrogenase E1 alpha subunit;	E	0.4
												Q9L1G6	Rod shape-determining protein;	E	0.18		Q9F3N5	Putative acetyltransferase;	E	0.54		Q9XAD5	Probable cysteine desulfurase; EC=2.8.1.7;	E	0.22				Q9KZ90	SubName: Full=Putative succinate dehydrogenase flavoprotein subunit;	E	0.39
												Q7BUY9	Jag; Jag-like;	E	0.18		Q8CJQ6	Polyribonucleotide nucleotidyltransferase; EC=2.7.7.8; AltName: Full=Polynucleotide phosphorylase; Short=PNPase;	E	0.53		P58286	Aspartate 1-decarboxylase; EC=4.1.1.11; AltName: Full=Aspartate alpha-decarboxylase; Contains: Aspartate 1-decarboxylase beta chain; Contains: Aspartate 1-decarboxylase alpha chain; Flags: Precursor;	E	0.22				O68608	RecName: Full=Anthranilate phosphoribosyltransferase 1; EC=2.4.2.18;	E	0.39
												Q9FC99	6-phosphofructokinase 3; EC=2.7.1.11; AltName: Full=Phosphofructokinase 3; AltName: Full=Phosphohexokinase 3;	E	0.18		Q9RDC0	Probable amino acid ABC transporter protein, ATP-binding component;	E	0.52		Q93JG0	Cell division protein sepF 3;	E	0.22				Q9X8R6	RecName: Full=Fructose-bisphosphate aldolase; Short=FBP aldolase; Short=FBPA; EC=4.1.2.13; AltName: Full=Fructose-1,6-bisphosphate aldolase;	E	0.39
												Q9X814	Probable cytochrome c oxidase subunit 2; EC=1.9.3.1; AltName: Full=Cytochrome aa3 subunit 2; AltName: Full=Cytochrome c oxidase polypeptide II; AltName: Full=Mtb92; Flags: Precursor;	E	0.18		Q9S2S3	Putative membrane protein;	E	0.52		Q9FCE8	SCO4222 Dioxygenase	E	0.22				Q9F377	SubName: Full=Putative calcium binding protein;	E	0.39
												Q9X8P5	Putative secreted protein;	E	0.18		Q9ZBQ7	Ribonuclease 3; EC=3.1.26.3; AltName: Full=Ribonuclease III; Short=RNase III;	E	0.52		P61152	Subtilase-type protease inhibitor; Flags: Precursor;	E	0.22				Q9S2U4	SubName: Full=Putative membrane protein;	E	0.39
												Q8CJU6	Putative lipoprotein;	E	0.18		Q8CJR1	Delta-1-pyrroline-5-carboxylate dehydrogenase;	E	0.51		Q9KZ90	Putative succinate dehydrogenase flavoprotein subunit;	E	0.21				Q9ZBG3	RecName: Full=Macro domain-containing protein SCO6450;	E	0.39
												Q9EX27	Putative mut-like protein;	E	0.18		O69874	Signal recognition particle protein;	E	0.51		Q9KZP2	Putative PTS system sugar phosphotransferase component IIA;	E	0.21				Q93S10	SubName: Full=Putative diaminobutyrate-pyruvate aminotransferase;	E	0.38
												Q9EWF1	Putative dehydrogenase;	E	0.18		Q9KZ88	Putative succinate dehydrogenase membrane subunit;	E	0.51		Q9S2V9	Putative membrane protein;	E	0.21				P52561	RecName: Full=Adenine phosphoribosyltransferase; Short=APRT; EC=2.4.2.7;	E	0.38
												Q8CJZ7	Putative secreted protein;	E	0.18		Q9ADB3	Threonine synthase;	E	0.51		Q9L065	Glucosamine-fructose-6-phosphate aminotransferase;	E	0.2				O68814	RecName: Full=Indole-3-glycerol phosphate synthase 1; Short=IGPS 1; EC=4.1.1.48;	E	0.37
												Q93IV5	Putative siderophore binding protein;	E	0.18		O68608	Anthranilate phosphoribosyltransferase 1; EC=2.4.2.18;	E	0.5		Q9ADB5	Diaminopimelate decarboxylase; EC=4.1.1.20;	E	0.2				Q9RDC0	SubName: Full=Probable amino acid ABC transporter protein, ATP-binding component;	E	0.37
												Q9S2Q3	Pyruvate dehydrogenase E1 component; EC=1.2.4.1;	E	0.17		Q9K3J6	Bifunctional protein FolD; Includes: Methylenetetrahydrofolate dehydrogenase; EC=1.5.1.5; Includes: Methenyltetrahydrofolate cyclohydrolase; EC=3.5.4.9;	E	0.5		Q9RDC3	Probable amino acid ABC transporter protein, solute-binding component;	E	0.2				O50494	SubName: Full=Glutamate binding protein;	E	0.36
												Q9ZBY8	Putative phenylalanine aminotransferase; EC=2.6.1.-;	E	0.17		Q9KZ91	Putative succinate dehydrogenase iron-sulfur subunit;	E	0.5		Q9XAF2	Putative membrane protein;	E	0.2				Q9ADJ3	SubName: Full=Putative ATP/GTP-binding protein;	E	0.36
												O69874	Signal recognition particle protein;	E	0.17		Q93IU3	BldKA, putative ABC transport system integral membrane protein;	E	0.5		Q9K3L2	Putative secreted protein;	E	0.2				Q9EWF7	RecName: Full=Peptide methionine sulfoxide reductase MsrA; Short=Protein-methionine-S-oxide reductase; EC=1.8.4.11; AltName: Full=Peptide-methionine (S)-S-oxide reductase; Short=Peptide Met(O) reductase;	E	0.36
												Q9KZP1	Phosphoenolpyruvate-protein phosphotransferase; EC=2.7.3.9; AltName: Full=Phosphotransferase system, enzyme I;	E	0.17		Q9RJ17	Cob(I)alamin adenosyltransferase (EC 2.5.1.17);	E	0.5		Q9L269	Putative membrane protein;	E	0.2				Q9Z508	SubName: Full=Putative fructokinase;	E	0.34
												Q9FBL2	Putative methyltransferase;	E	0.17		O86823	Putative 4-aminobutyrate aminotransferase;	E	0.48		O69981	Vitamin B12-dependent ribonucleotide reductase; EC=1.17.4.1; AltName: Full=Ribonucleoside-diphosphate reductase nrdJ;	E	0.19				Q9XAQ5	RecName: Full=NADH-quinone oxidoreductase subunit B 1; EC=1.6.99.5; AltName: Full=NADH dehydrogenase I subunit B 1; AltName: Full=NDH-1 subunit B 1;	E	0.34
												Q93J44	N5-carboxyaminoimidazole ribonucleotide mutase; Short=N5-CAIR mutase; EC=5.4.99.18;	E	0.17		Q9L2H5	Putative metal uptake regulation protein;	E	0.48		Q9L1J1	Methylmalonic acid semialdehyde dehydrogenase;	E	0.19				Q9RJE4	SubName: Full=Putative hydrolase;	E	0.34
												Q9S1W6	Putative secreted protein;	E	0.17		Q93S12	Putative epoxide hydrolase;	E	0.48		Q9EWJ9	6,7-dimethyl-8-ribityllumazine synthase; Short=DMRL synthase; Short=Lumazine synthase; EC=2.5.1.9; AltName: Full=Riboflavin synthase beta chain;	E	0.19				Q9KZR4	SubName: Full=Putative membrane protein;	E	0.34
												Q9XA20	Putative secreted protein;	E	0.17		Q9KY44	Putative hydrolase;	E	0.48		Q9KYV5	Putative mechanosensitive channel;	E	0.19				Q9RJX4	SubName: Full=Putative secreted protein;	E	0.33
												P45500	Cell division protein ftsZ;	E	0.16		Q9ZBY8	Putative phenylalanine aminotransferase; EC=2.6.1.-;	E	0.47		Q9K4D3	Putative secreted protein;	E	0.19				Q9F3N5	SubName: Full=Putative acetyltransferase;	E	0.33
												Q9KYR6	Prolyl-tRNA synthetase; EC=6.1.1.15; AltName: Full=Proline--tRNA ligase; Short=ProRS;	E	0.16		O86505	Probable branched-chain-amino-acid aminotransferase; Short=BCAT; EC=2.6.1.42;	E	0.47		P15474	3-dehydroquinate dehydratase; Short=3-dehydroquinase; EC=4.2.1.10; AltName: Full=Type II DHQase;	E	0.19				Q9F323	RecName: Full=Aspartyl-tRNA synthetase; EC=6.1.1.12; AltName: Full=Aspartate--tRNA ligase; Short=AspRS;	E	0.32
												Q9EWF9	Cystathionine gamma-synthase;	E	0.16		Q9KZP2	Putative PTS system sugar phosphotransferase component IIA;	E	0.47		Q9KXM9	Putative lipoprotein;	E	0.19				O86528	RecName: Full=Glutamyl-tRNA synthetase; EC=6.1.1.17; AltName: Full=Glutamate--tRNA ligase; Short=GluRS;	E	0.32
												Q9K4D7	ATP synthase subunit b; AltName: Full=ATP synthase F(0) sector subunit b; AltName: Full=ATPase subunit I; AltName: Full=F-type ATPase subunit b; Short=F-ATPase subunit b;	E	0.16		Q9KZ90	Putative succinate dehydrogenase flavoprotein subunit;	E	0.46		O86573	Oligopeptide transport system integral membrane protein;	E	0.18				Q9X7P2	SubName: Full=Putative metallopeptidase;	E	0.32
												Q9RDK7	Probable nicotinate-nucleotide adenylyltransferase; EC=2.7.7.18; AltName: Full=Deamido-NAD(+) diphosphorylase; AltName: Full=Deamido-NAD(+) pyrophosphorylase; AltName: Full=Nicotinate mononucleotide adenylyltransferase; Short=NaMN aden	E	0.16		Q9L0I6	Putative inosine-5~-monophosphate dehydrogenase;	E	0.46		Q9L1L8	6-phosphofructokinase 2; EC=2.7.1.11; AltName: Full=Phosphofructokinase 2; AltName: Full=Phosphohexokinase 2;	E	0.18				P72391	SubName: Full=Malonyl CoA:acyl carrier protein malonyltransferase;	E	0.32
												Q9RJE4	Putative hydrolase;	E	0.16		Q9F2R7	Putative secreted protein;	E	0.46		Q9F377	Putative calcium binding protein;	E	0.18				Q8CJQ6	RecName: Full=Polyribonucleotide nucleotidyltransferase; EC=2.7.7.8; AltName: Full=Polynucleotide phosphorylase; Short=PNPase;	E	0.31
												P72407	BldKB;	E	0.15		P72407	BldKB;	E	0.45		Q9L278	Threonyl-tRNA synthetase; EC=6.1.1.3; AltName: Full=Threonine--tRNA ligase; Short=ThrRS;	E	0.18				O86722	RecName: Full=Putative pterin-4-alpha-carbinolamine dehydratase; Short=PHS; EC=4.2.1.96; AltName: Full=4-alpha-hydroxy-tetrahydropterin dehydratase; AltName: Full=Pterin carbinolamine dehydratase; Short=PCD;	E	0.31
												Q9L0L5	Aspartate aminotransferase;	E	0.15		Q93S10	Putative diaminobutyrate-pyruvate aminotransferase;	E	0.45		Q7BUY9	Jag; Jag-like;	E	0.18				P0A4E1	RecName: Full=Glucokinase; EC=2.7.1.2; AltName: Full=Glucose kinase;	E	0.31
												O86572	Putative oligopeptide-binding lipoprotein;	E	0.15		Q9XAF2	Putative membrane protein;	E	0.45		Q9X7Z5	Putative secreted protein;	E	0.18				Q9KZV0	RecName: Full=Mycothiol acetyltransferase; Short=MSH acetyltransferase; EC=2.3.1.189; AltName: Full=Mycothiol synthase;	E	0.31
												Q9X7Q6	Isopentenyl-diphosphate Delta-isomerase; Short=IPP isomerase; EC=5.3.3.2; AltName: Full=IPP:DMAPP isomerase; AltName: Full=Isopentenyl pyrophosphate isomerase;	E	0.15		Q9FBS1	Putative lyase;	E	0.45		Q9ZBR1	Phosphopantetheine adenylyltransferase; EC=2.7.7.3; AltName: Full=Dephospho-CoA pyrophosphorylase; AltName: Full=Pantetheine-phosphate adenylyltransferase; Short=PPAT;	E	0.18				O69981	RecName: Full=Vitamin B12-dependent ribonucleotide reductase; EC=1.17.4.1; AltName: Full=Ribonucleoside-diphosphate reductase nrdJ;	E	0.3
												Q9KZI3	Putative methyltransferase;	E	0.15		Q9RKK6	Phosphoribosylformylglycinamidine synthase 1; EC=6.3.5.3; AltName: Full=Phosphoribosylformylglycinamidine synthase I; Short=FGAM synthase I;	E	0.44		Q9ADK9	Putative aldoketoreductase;	E	0.18				Q9AD83	SubName: Full=Putative deoxyribose-phosphate aldolase;	E	0.3
												Q9KXR1	Bifunctional protein pyrR; Includes: Pyrimidine operon regulatory protein; Includes: Uracil phosphoribosyltransferase; Short=UPRTase; EC=2.4.2.9;	E	0.15		Q9XA55	Putative quinone oxidoreductase;	E	0.43		Q9RKA9	Molybdenum cofactor biosynthesis protein (Putative secreted protein);	E	0.18				O69874	SubName: Full=Signal recognition particle protein;	E	0.29
												Q93J53	Putative acyl-CoA hydrolase;	E	0.15		Q9XAP8	Demethylmenaquinone methyltransferase; EC=2.1.1.163; AltName: Full=Menaquinone biosynthesis methyltransferase ubiE;	E	0.42		Q8CJZ7	Putative secreted protein;	E	0.18				Q93S13	SubName: Full=Putative secreted protein;	E	0.29
												Q9K3T8	Peptidyl-tRNA hydrolase; Short=PTH; EC=3.1.1.29;	E	0.15		Q9X930	Putative integral membrane transport protein;	E	0.42		O69874	Signal recognition particle protein;	E	0.17				O88015	RecName: Full=Glucose-6-phosphate isomerase 1; Short=GPI 1; EC=5.3.1.9; AltName: Full=Phosphoglucose isomerase 1; Short=PGI 1; AltName: Full=Phosphohexose isomerase 1; Short=PHI 1;	E	0.29
												Q9KXJ0	Putative isochorismatase;	E	0.15		O86836	Dihydrodipicolinate reductase; Short=DHPR; EC=1.3.1.26;	E	0.41		O86505	Probable branched-chain-amino-acid aminotransferase; Short=BCAT; EC=2.6.1.42;	E	0.17				Q9EX55	SubName: Full=Putative secreted FAD-binding protein;	E	0.29
												Q9KXW1	Putative reductase;	E	0.15		Q9L1J1	Methylmalonic acid semialdehyde dehydrogenase;	E	0.41		Q9X8R7	Orotate phosphoribosyltransferase; Short=OPRT; Short=OPRTase; EC=2.4.2.10;	E	0.17				Q9K425	SubName: Full=Putative peptidase;	E	0.29
												Q9L1C2	Putative phosphatase;	E	0.14		Q9K3U0	Ribose-phosphate pyrophosphokinase; Short=RPPK; EC=2.7.6.1; AltName: Full=Phosphoribosyl pyrophosphate synthase; Short=P-Rib-PP synthase; Short=PRPP synthase;	E	0.41		Q9RIX0	Putative membrane protein;	E	0.17				Q9RI47	SubName: Full=Putative alcohol dehydrogenase;	E	0.29
												Q9L015	KHG/KDPG aldolase;	E	0.14		Q9F2S0	Glutamate-1-semialdehyde 2,1-aminomutase; Short=GSA; EC=5.4.3.8; AltName: Full=Glutamate-1-semialdehyde aminotransferase; Short=GSA-AT;	E	0.4		Q9XA20	Putative secreted protein;	E	0.17				Q9F3Q7	SubName: Full=Putative isomerase;	E	0.29
												Q9F2R8	Putative secreted protein;	E	0.14		Q9XA60	Putative branched-chain alpha keto acid dehydrogenase E1 alpha subunit;	E	0.4		Q9S227	Alanine dehydrogenase; EC=1.4.1.1;	E	0.16				Q9F2R8	SubName: Full=Putative secreted protein;	E	0.29
												Q9KXI2	Putative O-methyltransferase;	E	0.14		Q93IU1	BldKC, putative ABC transport system integral membrane protein;	E	0.4		Q9L0I6	Putative inosine-5~-monophosphate dehydrogenase;	E	0.16				O50493	SubName: Full=Glutamate permease;	E	0.29
												Q9KZR1	Putative secreted protein;	E	0.14		Q9L1B9	Putative acetyltransferase;	E	0.4		O87639	Putative serine/threonine phosphatase; Putative serine/threonineprotein kinase;	E	0.16				Q9WX01	SubName: Full=Putative hydrolase;	E	0.29
												Q9XAD5	Probable cysteine desulfurase; EC=2.8.1.7;	E	0.14		Q9RKA8	Molybdenum cofactor biosynthesis protein C;	E	0.4		Q9X9W9	Putative transport associated protein;	E	0.16				Q9ZBK6	RecName: Full=Phosphatidylserine decarboxylase proenzyme; EC=4.1.1.65; Contains: RecName: Full=Phosphatidylserine decarboxylase alpha chain; Contains: RecName: Full=Phosphatidylserine decarboxylase beta chain;	E	0.29
												Q93J40	Putative secreted protein;	E	0.14		Q9KY50	Bifunctional purine biosynthesis protein PurH; Includes: Phosphoribosylaminoimidazolecarboxamide formyltransferase; EC=2.1.2.3; AltName: Full=AICAR transformylase; Includes: IMP cyclohydrolase; EC=3.5.4.10;	E	0.39		Q9F3N5	Putative acetyltransferase;	E	0.16				Q9XAC1	SubName: Full=Transketolase A;	E	0.28
												Q9EWT1	Putative hydrolase;	E	0.14		Q9F3P9	Enolase 2; EC=4.2.1.11; AltName: Full=2-phospho-D-glycerate hydro-lyase 2; AltName: Full=2-phosphoglycerate dehydratase 2;	E	0.39		Q9RJE4	Putative hydrolase;	E	0.16				Q9ADA1	SubName: Full=Putative phosphatase;	E	0.28
												Q9Z505	Putative hydrolase;	E	0.14		Q9XAD4	Putative ABC transporter ATP-binding subunit;	E	0.39		Q9RD22	Putative secreted protein;	E	0.16				Q9FBT8	RecName: Full=Ketol-acid reductoisomerase 2; EC=1.1.1.86; AltName: Full=Acetohydroxy-acid isomeroreductase 2; AltName: Full=Alpha-keto-beta-hydroxylacil reductoisomerase 2;	E	0.28
												Q9XAJ5	Putative secreted protein;	E	0.13		Q9WW65	Putative nucleotide sugar-1-phosphate transferase;	E	0.39		Q9ADH1	Putative uncharacterized protein SCO6092;	E	0.16				O54141	SubName: Full=Putative potassium uptake protein;	E	0.28
												Q9ADA1	Putative phosphatase;	E	0.13		Q9S2U4	Putative membrane protein;	E	0.39		P72397	Putative maltose-binding pootein; Putative maltose-binding protein;	E	0.15				Q9RIY6	SubName: Full=Putative zinc-containing dehydrogenase;	E	0.27
												Q9ADB5	Diaminopimelate decarboxylase; EC=4.1.1.20;	E	0.13		Q9EX43	Putative methyltransferase;	E	0.38		Q9S2X7	Lipoprotein signal peptidase; EC=3.4.23.36; AltName: Full=Prolipoprotein signal peptidase; AltName: Full=Signal peptidase II; Short=SPase II;	E	0.15				Q06539	RecName: Full=Valine dehydrogenase; Short=ValDH; EC=1.4.1.-;	E	0.27
												Q9KYT6	Putative aldehyde dehydrogenase;	E	0.13		Q9X8V9	Putative purine phosphoribosyltransferase;	E	0.38		Q9L0L5	Aspartate aminotransferase;	E	0.15				P16250	RecName: Full=Phosphoribosyl isomerase A; AltName: Full=1-(5-phosphoribosyl)-5-[(5-phosphoribosylamino)methylideneamino] imidazole-4-carboxamide isomerase; EC=5.3.1.16; AltName: Full=N-(5~-phosphoribosyl)anthranilate isomerase; Short=PRAI; EC=5.3.1.	E	0.27
												Q9L0Z5	Ribulose-phosphate 3-epimerase; EC=5.1.3.1; AltName: Full=Pentose-5-phosphate 3-epimerase; Short=PPE; AltName: Full=R5P3E;	E	0.13		Q9KXQ5	Shikimate kinase; Short=SK; EC=2.7.1.71;	E	0.38		Q9RKV8	Putative phosphatase;	E	0.15				Q9KZQ3	SubName: Full=Putative membrane protein;	E	0.27
												O54138	Putative turgor pressure regulator;	E	0.13		Q93RW2	L-2,4-diaminobutyric acid acetyltransferase; Short=DABA acetyltransferase; EC=2.3.1.178;	E	0.38		P16247	Imidazoleglycerol-phosphate dehydratase; Short=IGPD; EC=4.2.1.19;	E	0.15				Q9ZBY8	RecName: Full=Putative phenylalanine aminotransferase; EC=2.6.1.-;	E	0.26
												Q9XA62	Putative dihydrolipoamide acyltransferase component;	E	0.13		P52561	Adenine phosphoribosyltransferase; Short=APRT; EC=2.4.2.7;	E	0.38		Q9S2H9	Non-canonical purine NTP pyrophosphatase; EC=3.6.1.19; AltName: Full=Non-standard purine NTP pyrophosphatase; AltName: Full=Nucleoside-triphosphate diphosphatase; AltName: Full=Nucleoside-triphosphate pyrophosphatase; Short=NTPase;	E	0.15				Q9ADE8	SubName: Full=Polyphosphate glucokinase;	E	0.26
												Q9EWW6	Cytidylate kinase; Short=CK; EC=2.7.4.14; AltName: Full=Cytidine monophosphate kinase; Short=CMP kinase;	E	0.13		Q9L077	Acetyl/propionyl CoA carboxylase, beta subunit;	E	0.37		Q9RL20	Putative secreted protein;	E	0.14				Q93J75	SubName: Full=Putative decarboxylase;	E	0.26
												Q9RJ44	Secreted subtilisin-like protease;	E	0.12		Q9X807	Ubiquinol-cytochrome c reductase iron-sulfur subunit; AltName: Full=Rieske iron-sulfur protein;	E	0.37		Q9ZBX1	Seryl-tRNA synthetase; EC=6.1.1.11; AltName: Full=Serine--tRNA ligase; Short=SerRS; AltName: Full=Seryl-tRNA(Ser/Sec) synthetase;	E	0.14				Q9RKS8	SubName: Full=Reductase;	E	0.25
												O86528	Glutamyl-tRNA synthetase; EC=6.1.1.17; AltName: Full=Glutamate--tRNA ligase; Short=GluRS;	E	0.12		Q9R7V6	Putative ATP-GTP binding protein;	E	0.37		Q9X8I4	ATP-dependent zinc metalloprotease FtsH 1; EC=3.4.24.-;	E	0.14				O69913	RecName: Full=Uridylate kinase; Short=UK; EC=2.7.4.22; AltName: Full=Uridine monophosphate kinase; Short=UMP kinase; Short=UMPK;	E	0.25
												O54571	Ribosomal RNA small subunit methyltransferase G; EC=2.1.1.-; AltName: Full=16S rRNA 7-methylguanosine methyltransferase; Short=16S rRNA m7G methyltransferase; AltName: Full=Glucose-inhibited division protein B;	E	0.12		Q9KXR8	Orotidine 5~-phosphate decarboxylase; EC=4.1.1.23; AltName: Full=OMP decarboxylase; Short=OMPDCase; Short=OMPdecase;	E	0.37		Q9AK76	Uracil phosphoribosyltransferase; EC=2.4.2.9; AltName: Full=UMP pyrophosphorylase; AltName: Full=UPRTase;	E	0.14				Q9S238	SubName: Full=Putative chorismate mutase;	E	0.25
												Q9KY50	Bifunctional purine biosynthesis protein PurH; Includes: Phosphoribosylaminoimidazolecarboxamide formyltransferase; EC=2.1.2.3; AltName: Full=AICAR transformylase; Includes: IMP cyclohydrolase; EC=3.5.4.10;	E	0.12		O86610	Putative exonuclease;	E	0.37		O05625	Tryptophan synthase beta chain; EC=4.2.1.20;	E	0.14				Q9S2H7	RecName: Full=Ribonuclease PH; Short=RNase PH; EC=2.7.7.56; AltName: Full=tRNA nucleotidyltransferase;	E	0.25
												Q93J39	Conserved hypothetical membrane protein;	E	0.12		O50503	Solute-binding protein;	E	0.36		Q9X8D4	Putative ATP-binding protein;	E	0.14				Q9X8I0	RecName: Full=Dihydroneopterin aldolase; Short=DHNA; EC=4.1.2.25;	E	0.25
												Q9ZC12	Putative gas vesicle synthesis protein;	E	0.12		Q9RD22	Putative secreted protein;	E	0.36		Q9L015	KHG/KDPG aldolase;	E	0.14				Q9KZ69	SubName: Full=Putative thiolase;	E	0.24
												Q93RZ5	Peptidase E; EC=3.4.13.21; AltName: Full=Alpha-aspartyl dipeptidase; AltName: Full=Asp-specific dipeptidase; AltName: Full=Dipeptidase E;	E	0.12		Q9EWW8	GTPase Der; AltName: Full=GTP-binding protein EngA;	E	0.35		Q9EWT1	Putative hydrolase;	E	0.14				Q9FBL4	SubName: Full=Putative acyl CoA isomerase;	E	0.24
												Q9KZA5	Putative short-chain dehydrogenase;	E	0.12		Q9F314	Trigger factor; Short=TF;	E	0.35		Q93RV6	Putative uncharacterized protein SCO1870;	E	0.14				Q9X808	SubName: Full=Cytochrome C heme-binding subunit;	E	0.24
												Q9Z523	Glucose-6-phosphate isomerase 2; Short=GPI 2; EC=5.3.1.9; AltName: Full=Phosphoglucose isomerase 2; Short=PGI 2; AltName: Full=Phosphohexose isomerase 2; Short=PHI 2;	E	0.11		Q9EWF9	Cystathionine gamma-synthase;	E	0.35		O86852	Gamma-butyrolactone binding protein;	E	0.13				O50495	SubName: Full=Glutamate uptake system ATP-binding protein;	E	0.24
												Q9L104	Putative hydrolase;	E	0.11		Q9XAC0	Transaldolase 2; EC=2.2.1.2;	E	0.35		Q9F2Q2	Putative secreted protein;	E	0.13				Q8CK68	SubName: Full=Possible sugar-transport protein;	E	0.24
												Q9RKE1	Putative polyguluronate lyase;	E	0.11		Q9S1R2	Putative oxidoreductase (Putative secreted protein);	E	0.35		Q9L299	Pyruvate kinase; EC=2.7.1.40;	E	0.13				Q9XAD4	SubName: Full=Putative ABC transporter ATP-binding subunit;	E	0.24
												Q9K4B1	Histidinol-phosphatase; Short=HolPase; EC=3.1.3.15; AltName: Full=Histidinol-phosphate phosphatase;	E	0.11		Q9L0I7	Inosine-5~-monophosphate dehydrogenase; EC=1.1.1.205;	E	0.34		Q9XAC1	Transketolase A;	E	0.13				O86840	RecName: Full=Thymidylate synthase thyX; Short=TS; Short=TSase; EC=2.1.1.148;	E	0.24
												O50504	Probable ABC-transport system ATP binding protein;	E	0.11		Q9RJE4	Putative hydrolase;	E	0.34		Q9L014	Putative bifunctional protein (Ribonuclease H/phosphoglycerate mutase);	E	0.13				Q9RJZ6	RecName: Full=Probable aldehyde dehydrogenase; EC=1.2.1.3;	E	0.24
												O88057	Putative rRNA methylase;	E	0.11		Q9RJ78	SCO1623 Siderophore-interacting protein	E	0.33		Q9ADA1	Putative phosphatase;	E	0.13				O86566	RecName: Full=Glycine cleavage system H protein;	E	0.24
												Q9AD82	Putative phosphomannomutase;	E	0.11		Q9KZ69	Putative thiolase;	E	0.33		Q9RDL0	Phosphoglycerate mutase;	E	0.13				Q9L0L5	SubName: Full=Aspartate aminotransferase;	E	0.23
												Q9KZ60	Putative ABC transporter ATP-binding protein;	E	0.11		Q9EWW2	Putative lipoprotein;	E	0.32		P0A4I1	Transcriptional regulatory protein CutR; AltName: Full=Defective melC1 suppressor protein;	E	0.13				Q9ADB4	RecName: Full=Homoserine dehydrogenase; EC=1.1.1.3;	E	0.23
												Q9K3R5	Ribosomal RNA small subunit methyltransferase A; EC=2.1.1.182; AltName: Full=16S rRNA (adenine(1518)-N(6)/adenine(1519)-N(6))-dimethyltransferase; AltName: Full=16S rRNA dimethyladenosine transferase; AltName: Full=16S rRNA dimethylase	E	0.11		P16247	Imidazoleglycerol-phosphate dehydratase; Short=IGPD; EC=4.2.1.19;	E	0.32		Q9RDS6	Probable glutamine synthetase (EC 6.3.1.2);	E	0.13				Q9KXR8	RecName: Full=Orotidine 5~-phosphate decarboxylase; EC=4.1.1.23; AltName: Full=OMP decarboxylase; Short=OMPDCase; Short=OMPdecase;	E	0.23
												Q93RW9	Putative bifunctional protein (CbiGH);	E	0.11		Q93J53	Putative acyl-CoA hydrolase;	E	0.32		Q9L0Z5	Ribulose-phosphate 3-epimerase; EC=5.1.3.1; AltName: Full=Pentose-5-phosphate 3-epimerase; Short=PPE; AltName: Full=R5P3E;	E	0.13				Q9KY64	SubName: Full=Isobutiryl CoA mutase, small subunit;	E	0.23
												Q9K487	Glucosamine-6-phosphate deaminase; EC=3.5.99.6; AltName: Full=GlcN6P deaminase; Short=GNPDA; AltName: Full=Glucosamine-6-phosphate isomerase;	E	0.11		Q93RV9	Ectoine hydroxylase; EC=1.17.-.-;	E	0.32		Q9X8L0	Possible membrane protein;	E	0.13				Q9X9Z4	SubName: Full=Putative ABC transporter ATP-binding subunit;	E	0.23
												P15360	Glycerol operon regulatory protein;	E	0.11		Q9ADM5	Putative membrane protein;	E	0.32		Q9KY50	Bifunctional purine biosynthesis protein PurH; Includes: Phosphoribosylaminoimidazolecarboxamide formyltransferase; EC=2.1.2.3; AltName: Full=AICAR transformylase; Includes: IMP cyclohydrolase; EC=3.5.4.10;	E	0.12				Q9X8D3	SubName: Full=MutT-like protein;	E	0.23
												Q9X8N6	Type III pantothenate kinase; EC=2.7.1.33; AltName: Full=PanK-III; AltName: Full=Pantothenic acid kinase;	E	0.11		Q93JF6	SCO5971 F420-dependent oxidoreductase	E	0.31		Q9RJK9	Catalase; EC=1.11.1.6;	E	0.12				Q9S2U1	RecName: Full=Phosphoribosyl-AMP cyclohydrolase; Short=PRA-CH; EC=3.5.4.19;	E	0.23
												Q9X808	Cytochrome C heme-binding subunit;	E	0.11		Q9S2X7	Lipoprotein signal peptidase; EC=3.4.23.36; AltName: Full=Prolipoprotein signal peptidase; AltName: Full=Signal peptidase II; Short=SPase II;	E	0.31		Q9L1E6	Putative enoyl-coA hydratase;	E	0.12				Q9S224	RecName: Full=CTP synthase; EC=6.3.4.2; AltName: Full=CTP synthetase; AltName: Full=UTP--ammonia ligase;	E	0.22
												Q9Z4Y7	Putative secreted protein;	E	0.11		Q9RKV8	Putative phosphatase;	E	0.31		Q9K3R3	Putative acyltransferase;	E	0.12				Q9K4C6	SubName: Full=Putative 3-hydroxybutyryl-coA dehydrogenase;	E	0.22
												O69914	Putative secreted protein;	E	0.1		P0A4E1	Glucokinase; EC=2.7.1.2; AltName: Full=Glucose kinase;	E	0.31		Q9XAB7	6-phosphogluconolactonase; Short=6PGL; EC=3.1.1.31;	E	0.12				Q9RJG9	SubName: Full=Non-heme chloroperoxidase (Chloride peroxidase);	E	0.22
												Q93JF6	SCO5971 F420-dependent oxidoreductase	E	0.1		Q9L047	UDP-glucose 4-epimerase;	E	0.3		Q9ZC12	Putative gas vesicle synthesis protein;	E	0.12				Q9K418	SubName: Full=Putative electron transfer flavoprotein, alpha subunit;	E	0.21
												Q9L286	Pyridoxal biosynthesis lyase pdxS; EC=4.-.-.-;	E	0.1		Q9XAD5	Probable cysteine desulfurase; EC=2.8.1.7;	E	0.3		Q9KYM6	Putative hydrolase;	E	0.12				Q9S2V9	SubName: Full=Putative membrane protein;	E	0.21
												Q9ADG1	Putative nitrite/sulphite reductase;	E	0.1		Q93J08	Glyceraldehyde 3-phosphate dehydrogenase;	E	0.3		O54571	Ribosomal RNA small subunit methyltransferase G; EC=2.1.1.-; AltName: Full=16S rRNA 7-methylguanosine methyltransferase; Short=16S rRNA m7G methyltransferase; AltName: Full=Glucose-inhibited division protein B;	E	0.12				Q9XAI0	SubName: Full=Putative aminotransferase;	E	0.21
												Q9RJ79	5~-3~ exonuclease; EC=3.1.11.-;	E	0.1		O86573	Oligopeptide transport system integral membrane protein;	E	0.29		Q9S2Q5	Putative dihydrolipoamide succinyltransferase;	E	0.11				Q9RNU9	RecName: Full=Phosphoenolpyruvate carboxylase; Short=PEPC; Short=PEPCase; EC=4.1.1.31;	E	0.2
												Q9RKS2	3-methyl-2-oxobutanoate hydroxymethyltransferase; EC=2.1.2.11; AltName: Full=Ketopantoate hydroxymethyltransferase; Short=KPHMT;	E	0.1		Q8CK64	Putative alcohol dehydrogenase (Zinc-binding);	E	0.29		O88015	Glucose-6-phosphate isomerase 1; Short=GPI 1; EC=5.3.1.9; AltName: Full=Phosphoglucose isomerase 1; Short=PGI 1; AltName: Full=Phosphohexose isomerase 1; Short=PHI 1;	E	0.11				Q9L065	SubName: Full=Glucosamine-fructose-6-phosphate aminotransferase;	E	0.2
												Q9L177	Putative ABC-transport protein, ATP-binding component;	E	0.1		Q9KXI2	Putative O-methyltransferase;	E	0.29		Q9RDC0	Probable amino acid ABC transporter protein, ATP-binding component;	E	0.11				P36266	RecName: Full=Transcription antitermination protein nusG;	E	0.2
												Q9Z565	Ketol-acid reductoisomerase 1; EC=1.1.1.86; AltName: Full=Acetohydroxy-acid isomeroreductase 1; AltName: Full=Alpha-keto-beta-hydroxylacil reductoisomerase 1;	E	0.09		Q9F3Q7	Putative isomerase;	E	0.29		Q9KXK6	Putative integral membrane protein;	E	0.11				O50512	SubName: Full=Putative protease;	E	0.2
												Q9L1Z5	Aspartate-semialdehyde dehydrogenase; EC=1.2.1.11;	E	0.09		Q9RK07	Putative formyltransferase;	E	0.29		Q8CK18	Putative secreted protein;	E	0.11				Q8CJX6	RecName: Full=Bifunctional protein glmU; Includes: RecName: Full=UDP-N-acetylglucosamine pyrophosphorylase; EC=2.7.7.23; AltName: Full=N-acetylglucosamine-1-phosphate uridyltransferase; Includes: RecName: Full=Glucosamine-1-phosphate N-acetyltransfe	E	0.2
												O33619	MerB protein;	E	0.09		Q9ADB5	Diaminopimelate decarboxylase; EC=4.1.1.20;	E	0.28		Q9KXR8	Orotidine 5~-phosphate decarboxylase; EC=4.1.1.23; AltName: Full=OMP decarboxylase; Short=OMPDCase; Short=OMPdecase;	E	0.11				Q9FBS1	SubName: Full=Putative lyase;	E	0.2
												Q9L162	Putative secreted protein;	E	0.09		Q9L1U4	Putative malate oxidoreductase;	E	0.28		O68814	Indole-3-glycerol phosphate synthase 1; Short=IGPS 1; EC=4.1.1.48;	E	0.11				Q8CK34	SubName: Full=Putative adenylosuccino lyase;	E	0.19
												Q9S2P2	Lipoyl synthase; EC=2.8.1.8; AltName: Full=Lip-syn; Short=LS; AltName: Full=Lipoate synthase; AltName: Full=Lipoic acid synthase; AltName: Full=Sulfur insertion protein LipA;	E	0.09		O54141	Putative potassium uptake protein;	E	0.28		O50504	Probable ABC-transport system ATP binding protein;	E	0.11				Q9L0Q7	RecName: Full=2-C-methyl-D-erythritol 2,4-cyclodiphosphate synthase; Short=MECDP-synthase; Short=MECPS; EC=4.6.1.12;	E	0.19
												Q9XA55	Putative quinone oxidoreductase;	E	0.09		Q9RKR1	Probable heme oxygenase;	E	0.28		Q9FBL4	Putative acyl CoA isomerase;	E	0.11				Q9F3K3	SubName: Full=Putative dehydrogenase;	E	0.19
												O68608	Anthranilate phosphoribosyltransferase 1; EC=2.4.2.18;	E	0.09		Q9L299	Pyruvate kinase; EC=2.7.1.40;	E	0.27		Q9F2N9	Putative ABC transport system ATP-binding protein;	E	0.11				Q9RJ61	RecName: Full=Pup--protein ligase; EC=6.3.2.n2; AltName: Full=Proteasome accessory factor A; AltName: Full=Pup-conjugating enzyme;	E	0.19
												P72406	BldKA;	E	0.09		Q9WX29	Arginyl-tRNA synthetase; EC=6.1.1.19; AltName: Full=Arginine--tRNA ligase; Short=ArgRS;	E	0.27		Q9S2R7	Putative integral membrane protein;	E	0.11				P15474	RecName: Full=3-dehydroquinate dehydratase; Short=3-dehydroquinase; EC=4.2.1.10; AltName: Full=Type II DHQase;	E	0.19
												Q9K3U0	Ribose-phosphate pyrophosphokinase; Short=RPPK; EC=2.7.6.1; AltName: Full=Phosphoribosyl pyrophosphate synthase; Short=P-Rib-PP synthase; Short=PRPP synthase;	E	0.09		Q9K3Z0	Uracil-DNA glycosylase 2; Short=UDG 2; EC=3.2.2.27;	E	0.27		Q9RKE1	Putative polyguluronate lyase;	E	0.11				Q9ADN2	SubName: Full=Putative ATP binding protein;	E	0.19
												Q9X8R6	Fructose-bisphosphate aldolase; Short=FBP aldolase; Short=FBPA; EC=4.1.2.13; AltName: Full=Fructose-1,6-bisphosphate aldolase;	E	0.09		Q9L1C4	Putative ABC transporter permease protein;	E	0.27		Q9KYV7	Putative methylthioadenosine phosphorylase;	E	0.11				Q9XA55	SubName: Full=Putative quinone oxidoreductase;	E	0.19
												Q8CJY5	Agmatinase;	E	0.09		O86572	Putative oligopeptide-binding lipoprotein;	E	0.26		Q9KXP0	Putative peptidyl-prolyl cis-trans isomerase;	E	0.11				P54919	RecName: Full=Delta-aminolevulinic acid dehydratase; Short=ALAD; Short=ALADH; EC=4.2.1.24; AltName: Full=Porphobilinogen synthase;	E	0.19
												Q9L047	UDP-glucose 4-epimerase;	E	0.09		Q9S227	Alanine dehydrogenase; EC=1.4.1.1;	E	0.26		Q9ZBN1	Putative deacetylase (Putative secreted protein);	E	0.11				Q9ADD1	SubName: Full=Putative mutT-like protein;	E	0.19
												Q9ZBG0	Putative transport permease protein;	E	0.09		Q9ADE8	Polyphosphate glucokinase;	E	0.26		O06851	Valyl-tRNA synthetase; EC=6.1.1.9; AltName: Full=Valine--tRNA ligase; Short=ValRS;	E	0.1				Q9X7Z5	SubName: Full=Putative secreted protein;	E	0.18
												Q9KZV0	Mycothiol acetyltransferase; Short=MSH acetyltransferase; EC=2.3.1.189; AltName: Full=Mycothiol synthase;	E	0.09		Q9RDE3	Putative Hit-family protein;	E	0.26		Q9L1Z2	Aminopeptidase N;	E	0.1				Q9X816	SubName: Full=Putative kinase;	E	0.18
												Q9F2Q6	Putative hydrolase;	E	0.09		Q7B053	Class I ribonucleotide-diphosphate reductase small subunit chain; EC=1.17.4.1;	E	0.26		Q9X8R9	Putative membrane protein;	E	0.1				Q9ADA7	RecName: Full=Glycerol kinase 1; EC=2.7.1.30; AltName: Full=ATP:glycerol 3-phosphotransferase 1; AltName: Full=Glycerokinase 1; Short=GK 1;	E	0.18
												Q9L034	Putative secreted protein;	E	0.08		Q93J75	Putative decarboxylase;	E	0.26		Q9RJX4	Putative secreted protein;	E	0.1				Q9KYR1	SubName: Full=Putative transcriptional termination/antitermination factor;	E	0.18
												Q9XCG6	Acyl-CoA dehydrogenase;	E	0.08		Q9KY24	Putative integral membrane protein;	E	0.25		Q9WX29	Arginyl-tRNA synthetase; EC=6.1.1.19; AltName: Full=Arginine--tRNA ligase; Short=ArgRS;	E	0.1				P72392	RecName: Full=3-oxoacyl-[acyl-carrier-protein] synthase 3 protein 1; EC=2.3.1.180; AltName: Full=3-oxoacyl-[acyl-carrier-protein] synthase III protein 1; AltName: Full=Beta-ketoacyl-ACP synthase III 1; Short=KAS III 1;	E	0.18
												Q9KYR9	4-hydroxy-3-methylbut-2-en-1-yl diphosphate synthase 2; EC=1.17.7.1; AltName: Full=1-hydroxy-2-methyl-2-(E)-butenyl 4-diphosphate synthase 2;	E	0.08		Q9S232	Pseudouridine synthase; EC=5.4.99.-;	E	0.25		O88051	Putative 3-hydroxyacyl-CoA dehydrogenase;	E	0.1				Q9XA48	SubName: Full=Putative branched-chain alpha keto acid dehydrogenase E1 beta subunit;	E	0.18
												Q59829	Putative cystathionine gamma-lyase; EC=4.4.1.1; AltName: Full=Gamma-cystathionase;	E	0.08		Q9L2C1	Probable acetoacetyl-coA thiolase;	E	0.25		Q93IZ0	Cyclase;	E	0.1				Q9AK41	SubName: Full=Putative lipoprotein;	E	0.18
												Q9ADE6	Putative ATP/GTP binding protein;	E	0.08		Q9S2H7	Ribonuclease PH; Short=RNase PH; EC=2.7.7.56; AltName: Full=tRNA nucleotidyltransferase;	E	0.25		Q9RJH2	2-dehydropantoate 2-reductase; EC=1.1.1.169;	E	0.1				O86573	SubName: Full=Oligopeptide transport system integral membrane protein;	E	0.18
												Q9F2Y1	Phosphoserine aminotransferase; EC=2.6.1.52; AltName: Full=Phosphohydroxythreonine aminotransferase;	E	0.08		Q9L0Q1	ABC transporter ATP-binding protein;	E	0.25		Q9L2H4	Undecaprenyl pyrophosphate synthase 1; Short=UPP synthase 1; EC=2.5.1.31; AltName: Full=Di-trans,poly-cis-decaprenylcistransferase 1; AltName: Full=Undecaprenyl diphosphate synthase 1; Short=UDS 1;	E	0.1				Q9EWF1	SubName: Full=Putative dehydrogenase;	E	0.18
												O86567	Aminomethyltransferase; EC=2.1.2.10; AltName: Full=Glycine cleavage system T protein;	E	0.08		Q9KZ12	Putative isomerase;	E	0.25		Q9XA66	Putative D-alanyl-D-alanine carboxypeptidase;	E	0.1				Q93JF1	RecName: Full=Ornithine carbamoyltransferase; Short=OTCase; EC=2.1.3.3;	E	0.18
												Q7B053	Class I ribonucleotide-diphosphate reductase small subunit chain; EC=1.17.4.1;	E	0.08		Q9X8I0	Dihydroneopterin aldolase; Short=DHNA; EC=4.1.2.25;	E	0.25		Q93S12	Putative epoxide hydrolase;	E	0.1				Q9ZBR1	RecName: Full=Phosphopantetheine adenylyltransferase; EC=2.7.7.3; AltName: Full=Dephospho-CoA pyrophosphorylase; AltName: Full=Pantetheine-phosphate adenylyltransferase; Short=PPAT;	E	0.18
												Q9F334	Putative aminotransferase;	E	0.08		Q7AKM7	Stage II sporulation protein;	E	0.25		Q93RV9	Ectoine hydroxylase; EC=1.17.-.-;	E	0.1				Q9RKA8	RecName: Full=Molybdenum cofactor biosynthesis protein C;	E	0.18
												Q9L1C3	Methionine import ATP-binding protein MetN; EC=3.6.3.-;	E	0.08		Q9RNU9	Phosphoenolpyruvate carboxylase; Short=PEPC; Short=PEPCase; EC=4.1.1.31;	E	0.24		Q9KZ08	Putative maltose permease;	E	0.1				Q9RKA9	SubName: Full=Molybdenum cofactor biosynthesis protein (Putative secreted protein);	E	0.18
												Q9L0I6	Putative inosine-5~-monophosphate dehydrogenase;	E	0.08		Q9ADA7	Glycerol kinase 1; EC=2.7.1.30; AltName: Full=ATP:glycerol 3-phosphotransferase 1; AltName: Full=Glycerokinase 1; Short=GK 1;	E	0.24		Q8CK28	ATP phosphoribosyltransferase; Short=ATP-PRT; Short=ATP-PRTase; EC=2.4.2.17;	E	0.1				Q93JC6	SubName: Full=Putative phenylacetic acid degradation protein PaaI;	E	0.18
												Q9KZA7	Tryptophanyl-tRNA synthetase 2; EC=6.1.1.2; AltName: Full=Tryptophan--tRNA ligase 2; Short=TrpRS 2;	E	0.08		Q9RDA8	Putative N-acetylglucosamine-6-phosphate deacetylase;	E	0.24		Q9RJ79	5~-3~ exonuclease; EC=3.1.11.-;	E	0.1				Q9FBM1	RecName: Full=4-hydroxy-3-methylbut-2-enyl diphosphate reductase; EC=1.17.1.2;	E	0.18
												Q9RJS6	Probable inorganic polyphosphate/ATP-NAD kinase 1; Short=Poly(P)/ATP NAD kinase 1; EC=2.7.1.23;	E	0.08		Q9RKE1	Putative polyguluronate lyase;	E	0.24		B5MG03	Menaquinone biosynthetic enzyme;	E	0.1				Q8CJZ7	SubName: Full=Putative secreted protein;	E	0.18
												Q9RFM2	ParB;	E	0.08		Q9L232	2-amino-3-ketobutyrate coenzyme A ligase;	E	0.24		Q9XAJ1	Putative membrane protein;	E	0.1				Q93IV5	SubName: Full=Putative siderophore binding protein;	E	0.18
												Q8CJW3	Putative serine protease;	E	0.07		Q9F3K7	ATP-binding protein;	E	0.24		Q9Z565	Ketol-acid reductoisomerase 1; EC=1.1.1.86; AltName: Full=Acetohydroxy-acid isomeroreductase 1; AltName: Full=Alpha-keto-beta-hydroxylacil reductoisomerase 1;	E	0.09				Q9KXQ5	RecName: Full=Shikimate kinase; Short=SK; EC=2.7.1.71;	E	0.18
												Q9KXP9	Alanyl-tRNA synthetase; EC=6.1.1.7; AltName: Full=Alanine--tRNA ligase; Short=AlaRS;	E	0.07		Q9X808	Cytochrome C heme-binding subunit;	E	0.24		Q9L074	Putative secreted protein;	E	0.09				O50503	SubName: Full=Solute-binding protein;	E	0.17
												Q9L2A0	Hypothetical hydrophilic protein;	E	0.07		Q9KZ63	Putative membrane protein;	E	0.24		Q9ADB3	Threonine synthase;	E	0.09				Q9ADG4	RecName: Full=Adenylyl-sulfate kinase; EC=2.7.1.25;	E	0.17
												Q9AK36	Thymidine phosphorylase;	E	0.07		Q8CJV5	E1-alpha branched-chain alpha keto acid dehydrogenase;	E	0.24		Q93IU1	BldKC, putative ABC transport system integral membrane protein;	E	0.09				O86567	RecName: Full=Aminomethyltransferase; EC=2.1.2.10; AltName: Full=Glycine cleavage system T protein;	E	0.17
												Q9KZ69	Putative thiolase;	E	0.07		Q9S2V8	Putative methyltransferase;	E	0.24		P54919	Delta-aminolevulinic acid dehydratase; Short=ALAD; Short=ALADH; EC=4.2.1.24; AltName: Full=Porphobilinogen synthase;	E	0.09				Q9X8V9	SubName: Full=Putative purine phosphoribosyltransferase;	E	0.17
												Q9L232	2-amino-3-ketobutyrate coenzyme A ligase;	E	0.07		Q9S2F4	4-hydroxyphenylpyruvate dioxygenase; Short=4HPPD; Short=HPD; Short=HPPDase; EC=1.13.11.27;	E	0.24		Q9X816	Putative kinase;	E	0.09				Q9XA08	RecName: Full=Peptidyl-prolyl cis-trans isomerase; EC=5.2.1.8;	E	0.17
												Q93J51	Putative UDP-glucose 6-dehydrogenase;	E	0.07		Q9K4B1	Histidinol-phosphatase; Short=HolPase; EC=3.1.3.15; AltName: Full=Histidinol-phosphate phosphatase;	E	0.23		Q7AKK2	Phosphoribosylformylglycinamidine cyclo-ligase; EC=6.3.3.1;	E	0.09				Q9X807	RecName: Full=Ubiquinol-cytochrome c reductase iron-sulfur subunit; AltName: Full=Rieske iron-sulfur protein;	E	0.17
												Q9KZ99	Putative D-alanyl-D-alanine carboxypeptidase;	E	0.07		Q9KY64	Isobutiryl CoA mutase, small subunit;	E	0.23		Q9XA55	Putative quinone oxidoreductase;	E	0.09				P45500	RecName: Full=Cell division protein ftsZ;	E	0.16
												Q9KYV3	Putative integral membrane protein;	E	0.07		Q9S2U1	Phosphoribosyl-AMP cyclohydrolase; Short=PRA-CH; EC=3.5.4.19;	E	0.23		Q9FC27	Putative esterase;	E	0.09				Q7AKM9	SubName: Full=Acyl-CoA dehydrogenase;	E	0.16
												Q9KXP2	Histidyl-tRNA synthetase; EC=6.1.1.21; AltName: Full=Histidine--tRNA ligase; Short=HisRS;	E	0.07		Q9X949	Isobutyryl-CoA mutase A; EC=5.4.99.13;	E	0.22		Q9L1G6	Rod shape-determining protein;	E	0.09				Q9L2C1	SubName: Full=Probable acetoacetyl-coA thiolase;	E	0.16
												Q9S2M7	Putative secreted protein;	E	0.06		Q9Z5A7	Putative acetyl-coenzyme A synthetase;	E	0.22		Q8CK64	Putative alcohol dehydrogenase (Zinc-binding);	E	0.09				Q9K464	SubName: Full=Putative polyketide synthase;	E	0.16
												O69981	Vitamin B12-dependent ribonucleotide reductase; EC=1.17.4.1; AltName: Full=Ribonucleoside-diphosphate reductase nrdJ;	E	0.06		Q9ZBW7	Putative oxidoreductase;	E	0.22		Q9RD18	Putative integral membrane protein;	E	0.09				Q9XCG6	SubName: Full=Acyl-CoA dehydrogenase;	E	0.16
												Q9L0H2	GMP synthase [glutamine-hydrolyzing]; EC=6.3.5.2; AltName: Full=GMP synthetase; AltName: Full=Glutamine amidotransferase;	E	0.06		Q9FCE8	SCO4222 Dioxygenase	E	0.22		Q8CJX0	Tryptophanyl-tRNA synthetase 1; EC=6.1.1.2; AltName: Full=Tryptophan--tRNA ligase 1; Short=TrpRS 1;	E	0.09				Q9L0I6	SubName: Full=Putative inosine-5~-monophosphate dehydrogenase;	E	0.16
												Q9K452	Putative secreted protein;	E	0.06		Q93JG0	Cell division protein sepF 3;	E	0.22		Q9S1P7	Putative secreted protein;	E	0.09				Q9L235	SubName: Full=Putative ATP/GTP binding protein;	E	0.16
												Q9K3J2	Betaine aldehyde dehydrogenase;	E	0.06		Q9XA62	Putative dihydrolipoamide acyltransferase component;	E	0.21		Q9L178	Possible binding-protein-dependent transport lipoprotein;	E	0.09				Q9KXR5	RecName: Full=Carbamoyl-phosphate synthase small chain; EC=6.3.5.5; AltName: Full=Carbamoyl-phosphate synthetase glutamine chain;	E	0.16
												Q9S2I9	Pyruvate kinase; EC=2.7.1.40;	E	0.06		O50492	Glutamate permease;	E	0.21		Q9XCG6	Acyl-CoA dehydrogenase;	E	0.08				Q9S2F4	RecName: Full=4-hydroxyphenylpyruvate dioxygenase; Short=4HPPD; Short=HPD; Short=HPPDase; EC=1.13.11.27;	E	0.16
												Q9S2Q6	Dihydrolipoyl dehydrogenase; EC=1.8.1.4;	E	0.06		Q9KYU8	Putative 1-phosphofructokinase;	E	0.21		P45500	Cell division protein ftsZ;	E	0.08				Q9K3Q7	SubName: Full=Putative acetyltransferase;	E	0.16
												Q9RK35	Putative ferredoxin/ferredoxin-NADP reductase (Putative secreted protein);	E	0.06		Q9KXP7	Putative secreted protein;	E	0.21		O50503	Solute-binding protein;	E	0.08				Q9RJB4	RecName: Full=Probable gas vesicle structural protein 2; Short=GVP;	E	0.16
												Q9FBK9	Putative protease;	E	0.06		O54148	Putative membrane protein;	E	0.21		Q7B053	Class I ribonucleotide-diphosphate reductase small subunit chain; EC=1.17.4.1;	E	0.08				Q9Z5A5	SubName: Full=Putative secreted protein;	E	0.16
												Q9EWW8	GTPase Der; AltName: Full=GTP-binding protein EngA;	E	0.06		Q9L2C0	Putative transport system kinase;	E	0.2		O88018	Transaldolase 1; EC=2.2.1.2;	E	0.08				B8XN26	SubName: Full=Tryptophan synthase beta subunit; Flags: Fragment;	E	0.16
												Q9X8T2	Putative RNA nucleotidyltransferase;	E	0.06		Q9XA49	Putative dihydrolipoamide acyltransferase component E2;	E	0.2		Q9F334	Putative aminotransferase;	E	0.08				Q9EWL5	SubName: Full=Putative secreted protein;	E	0.16
												P0A3Z1	Xaa-Pro aminopeptidase 1; EC=3.4.11.9; AltName: Full=Aminoacylproline aminopeptidase I; AltName: Full=Aminopeptidase P I; Short=APP; Short=PEPP I; AltName: Full=X-Pro aminopeptidase I; AltName: Full=Xaa-Pro aminopeptidase I;	E	0.06		Q9L269	Putative membrane protein;	E	0.2		Q9FBK1	Putative metal-transport protein;	E	0.08				O86572	SubName: Full=Putative oligopeptide-binding lipoprotein;	E	0.15
												Q9L0F9	Glutamate dehydrogenase;	E	0.06		Q9RJ48	Putative integral membrane protein;	E	0.2		Q9KY24	Putative integral membrane protein;	E	0.08				Q8CJL2	SubName: Full=Putative aminotransferase;	E	0.15
												Q9KZ90	Putative succinate dehydrogenase flavoprotein subunit;	E	0.05		Q9L075	Hydroxymethylglutaryl-CoA lyase;	E	0.2		Q9Z4X7	Putative 4-hydroxyphenylpyruvic acid dioxygenase;	E	0.08				Q9WX29	RecName: Full=Arginyl-tRNA synthetase; EC=6.1.1.19; AltName: Full=Arginine--tRNA ligase; Short=ArgRS;	E	0.15
												Q9KY66	Putative peptidase;	E	0.05		Q9L266	Putative membrane protein;	E	0.2		Q9RKQ3	Putative lipoprotein;	E	0.08				Q93J53	SubName: Full=Putative acyl-CoA hydrolase;	E	0.15
												O86517	Putative carboxyl transferase;	E	0.05		Q9L0Q5	Putative tRNA/rRNA methyltransferase;	E	0.2		Q9EWF9	Cystathionine gamma-synthase;	E	0.08				Q9S2H9	RecName: Full=Non-canonical purine NTP pyrophosphatase; EC=3.6.1.19; AltName: Full=Non-standard purine NTP pyrophosphatase; AltName: Full=Nucleoside-triphosphate diphosphatase; AltName: Full=Nucleoside-triphosphate pyrophosphatase; Short=NTPase;	E	0.15
												Q9L065	Glucosamine-fructose-6-phosphate aminotransferase;	E	0.05		Q9KXR0	N utilization substance protein B homolog; Short=Protein NusB;	E	0.2		Q9L0Q1	ABC transporter ATP-binding protein;	E	0.08				B5MG04	SubName: Full=Menaquinone biosynthetic enzyme;	E	0.15
												Q9S224	CTP synthase; EC=6.3.4.2; AltName: Full=CTP synthetase; AltName: Full=UTP--ammonia ligase;	E	0.05		O54132	Putative membrane protein;	E	0.2		Q9ZBY8	Putative phenylalanine aminotransferase; EC=2.6.1.-;	E	0.08				Q9KXR1	RecName: Full=Bifunctional protein pyrR; Includes: RecName: Full=Pyrimidine operon regulatory protein; Includes: RecName: Full=Uracil phosphoribosyltransferase; Short=UPRTase; EC=2.4.2.9;	E	0.15
												Q9F323	Aspartyl-tRNA synthetase; EC=6.1.1.12; AltName: Full=Aspartate--tRNA ligase; Short=AspRS;	E	0.05		P72399	Putative maltose permease;	E	0.2		Q9KXQ6	3-dehydroquinate synthase; EC=4.2.3.4;	E	0.08				Q9X8W0	RecName: Full=Deoxycytidine triphosphate deaminase; Short=dCTP deaminase; EC=3.5.4.13;	E	0.15
												Q9S2M6	Putative anthranilate synthase;	E	0.05		O69981	Vitamin B12-dependent ribonucleotide reductase; EC=1.17.4.1; AltName: Full=Ribonucleoside-diphosphate reductase nrdJ;	E	0.19		O69861	Uroporphyrinogen decarboxylase; Short=UPD; Short=URO-D; EC=4.1.1.37;	E	0.08				P16247	RecName: Full=Imidazoleglycerol-phosphate dehydratase; Short=IGPD; EC=4.2.1.19;	E	0.15
												Q9ZN80	PkaG; Serine/threonine protein kinase;	E	0.05		Q9KYV5	Putative mechanosensitive channel;	E	0.19		Q9KXQ4	Chorismate synthase; EC=4.2.3.5; AltName: Full=5-enolpyruvylshikimate-3-phosphate phospholyase;	E	0.08				Q9EWW2	SubName: Full=Putative lipoprotein;	E	0.15
												Q9RKK5	Phosphoribosylformylglycinamidine synthase 2; EC=6.3.5.3; AltName: Full=Phosphoribosylformylglycinamidine synthase II; Short=FGAM synthase II;	E	0.04		Q9RDG7	Putative secreted tripeptidyl aminopeptidase;	E	0.19		Q9F2Y1	Phosphoserine aminotransferase; EC=2.6.1.52; AltName: Full=Phosphohydroxythreonine aminotransferase;	E	0.08				Q9X903	RecName: Full=Carbonic anhydrase; EC=4.2.1.1;	E	0.15
												Q8CJQ6	Polyribonucleotide nucleotidyltransferase; EC=2.7.7.8; AltName: Full=Polynucleotide phosphorylase; Short=PNPase;	E	0.04		P15474	3-dehydroquinate dehydratase; Short=3-dehydroquinase; EC=4.2.1.10; AltName: Full=Type II DHQase;	E	0.19		Q9L2C1	Probable acetoacetyl-coA thiolase;	E	0.08				Q9L1D9	SubName: Full=Putative hydrolase;	E	0.15
												Q9ADE3	Putative bifunctional protein;	E	0.04		Q9KXM9	Putative lipoprotein;	E	0.19		Q9F2S0	Glutamate-1-semialdehyde 2,1-aminomutase; Short=GSA; EC=5.4.3.8; AltName: Full=Glutamate-1-semialdehyde aminotransferase; Short=GSA-AT;	E	0.07				Q9KZI3	SubName: Full=Putative methyltransferase;	E	0.15
												Q9RJ01	Putative cation-transporting ATPase;	E	0.04		Q9F3K3	Putative dehydrogenase;	E	0.19		Q9K425	Putative peptidase;	E	0.07				Q9RDP7	RecName: Full=3-oxoacyl-[acyl-carrier-protein] synthase 2; EC=2.3.1.179;	E	0.15
												Q9KZ11	Putative bi-functional protein (Secreted alpha-amylase/dextrinase);	E	0.03		Q9X8I2	Possible secreted protein;	E	0.19		Q9L200	Putative aminopeptidase;	E	0.07				Q9AK21	SubName: Full=Putative lipoprotein;	E	0.15
												Q8CJR8	Putative two component sensor kinase;	E	0.03		Q9K3S9	Putative acetyltransferase;	E	0.19		Q9KXP9	Alanyl-tRNA synthetase; EC=6.1.1.7; AltName: Full=Alanine--tRNA ligase; Short=AlaRS;	E	0.07				Q9S6T8	SubName: Full=Putative Clp-family ATP-binding protease;	E	0.14
												Q9L200	Putative aminopeptidase;	E	0.03		Q9K3S7	UDP-glucose 4-epimerase;	E	0.19		Q9KZ69	Putative thiolase;	E	0.07				Q9L1Z2	SubName: Full=Aminopeptidase N;	E	0.14
												Q9FBR4	Putative 2-oxoglutarate dehydrogenase;	E	0.02		Q9X7Z5	Putative secreted protein;	E	0.18		Q9ADB4	Homoserine dehydrogenase; EC=1.1.1.3;	E	0.07				Q9X8D4	SubName: Full=Putative ATP-binding protein;	E	0.14
												Q9RL54	Probable secreted peptidase;	E	0.02		O88019	Transketolase B;	E	0.18		Q9F3P9	Enolase 2; EC=4.2.1.11; AltName: Full=2-phospho-D-glycerate hydro-lyase 2; AltName: Full=2-phosphoglycerate dehydratase 2;	E	0.07				Q8KVT9	SubName: Full=Putative membrane protein; Flags: Fragment;	E	0.14
												Q9EWP4	Putative non-ribosomal peptide synthase;	E	0.02		Q9XA61	Putative branched-chain alpha keto acid dehydrogenase E1 beta subunit;	E	0.18		Q9S2G4	Nicotinate phosphoribosyltransferase; EC=2.4.2.11;	E	0.07				Q9KXN4	SubName: Full=Putative hydrolase;	E	0.14
												Q9L0D1	30S ribosomal protein S17;	R	53.86		Q8CJX0	Tryptophanyl-tRNA synthetase 1; EC=6.1.1.2; AltName: Full=Tryptophan--tRNA ligase 1; Short=TrpRS 1;	E	0.18		Q02062	Actinorhodin polyketide putative beta-ketoacyl synthase 2; EC=2.3.1.-; AltName: Full=actI ORF2;	E	0.07				Q9XA13	SubName: Full=Putative glutamine amidotransferase;	E	0.14
												O86655	30S ribosomal protein S15;	R	53.86		Q9L1C3	Methionine import ATP-binding protein MetN; EC=3.6.3.-;	E	0.18		Q8CJV5	E1-alpha branched-chain alpha keto acid dehydrogenase;	E	0.07				Q9KXI2	SubName: Full=Putative O-methyltransferase;	E	0.14
												P49399	30S ribosomal protein S8;	R	25.32		Q9XAC1	Transketolase A;	E	0.18		Q9RDN6	Putative dehydratase;	E	0.07				Q9KXP9	RecName: Full=Alanyl-tRNA synthetase; EC=6.1.1.7; AltName: Full=Alanine--tRNA ligase; Short=AlaRS;	E	0.14
												P0A477	50S ribosomal protein L19;	R	21.47		P72392	3-oxoacyl-[acyl-carrier-protein] synthase 3 protein 1; EC=2.3.1.180; AltName: Full=3-oxoacyl-[acyl-carrier-protein] synthase III protein 1; AltName: Full=Beta-ketoacyl-ACP synthase III 1; Short=KAS III 1;	E	0.18		Q9X7P2	Putative metallopeptidase;	E	0.06				Q9X928	RecName: Full=Acetyl-coenzyme A synthetase; EC=6.2.1.1; AltName: Full=Acetate--CoA ligase; AltName: Full=Acyl-activating enzyme;	E	0.14
												O69879	30S ribosomal protein S16;	R	17.11		O86528	Glutamyl-tRNA synthetase; EC=6.1.1.17; AltName: Full=Glutamate--tRNA ligase; Short=GluRS;	E	0.18		Q9S2Y9	Putative glutamate synthase large subunit;	E	0.06				Q9L015	SubName: Full=KHG/KDPG aldolase;	E	0.14
												P46789	50S ribosomal protein L30;	R	15.61		Q93IV5	Putative siderophore binding protein;	E	0.18		O86528	Glutamyl-tRNA synthetase; EC=6.1.1.17; AltName: Full=Glutamate--tRNA ligase; Short=GluRS;	E	0.06				Q9S2V2	RecName: Full=Probable thiamine-phosphate pyrophosphorylase; Short=TMP pyrophosphorylase; Short=TMP-PPase; EC=2.5.1.3; AltName: Full=Thiamine-phosphate synthase;	E	0.14
												P66337	30S ribosomal protein S10;	R	11.21		Q7BUY9	Jag; Jag-like;	E	0.18		Q9XAI0	Putative aminotransferase;	E	0.06				Q9X8I3	RecName: Full=GTP cyclohydrolase 1; EC=3.5.4.16; AltName: Full=GTP cyclohydrolase I; Short=GTP-CH-I;	E	0.14
												Q9L0C8	50S ribosomal protein L5;	R	10.32		Q9X8R6	Fructose-bisphosphate aldolase; Short=FBP aldolase; Short=FBPA; EC=4.1.2.13; AltName: Full=Fructose-1,6-bisphosphate aldolase;	E	0.18		Q9S2I9	Pyruvate kinase; EC=2.7.1.40;	E	0.06				Q9KXP2	RecName: Full=Histidyl-tRNA synthetase; EC=6.1.1.21; AltName: Full=Histidine--tRNA ligase; Short=HisRS;	E	0.14
												Q9L0K4	30S ribosomal protein S7;	R	9.75		Q9X7R4	Putative oxidoreducatse;	E	0.18		Q9Z578	Aspartyl/glutamyl-tRNA(Asn/Gln) amidotransferase subunit B; Short=Asp/Glu-ADT subunit B; EC=6.3.5.-;	E	0.06				Q9RL03	RecName: Full=Diaminopimelate decarboxylase; EC=4.1.1.20;	E	0.14
												Q9L0D2	50S ribosomal protein L29;	R	9.37		Q9RKA9	Molybdenum cofactor biosynthesis protein (Putative secreted protein);	E	0.18		Q9KYT6	Putative aldehyde dehydrogenase;	E	0.06				Q9F2P8	SubName: Full=Putative lipoprotein;	E	0.14
												P46786	50S ribosomal protein L6;	R	9.16		Q9KZ89	Putative succinate dehydrogenase membrane subunit;	E	0.18		O50512	Putative protease;	E	0.06				Q9L1U4	SubName: Full=Putative malate oxidoreductase;	E	0.13
												O86775	50S ribosomal protein L17;	R	8.88		Q93JC6	Putative phenylacetic acid degradation protein PaaI;	E	0.18		Q9RJ61	Pup--protein ligase; EC=6.3.2.n2; AltName: Full=Proteasome accessory factor A; AltName: Full=Pup-conjugating enzyme;	E	0.06				Q9L0Z5	RecName: Full=Ribulose-phosphate 3-epimerase; EC=5.1.3.1; AltName: Full=Pentose-5-phosphate 3-epimerase; Short=PPE; AltName: Full=R5P3E;	E	0.13
												Q9L0D0	50S ribosomal protein L14;	R	7.92		Q9EWF7	Peptide methionine sulfoxide reductase MsrA; Short=Protein-methionine-S-oxide reductase; EC=1.8.4.11; AltName: Full=Peptide-methionine (S)-S-oxide reductase; Short=Peptide Met(O) reductase;	E	0.17		Q9L0F9	Glutamate dehydrogenase;	E	0.06				Q9L278	RecName: Full=Threonyl-tRNA synthetase; EC=6.1.1.3; AltName: Full=Threonine--tRNA ligase; Short=ThrRS;	E	0.13
												P46790	30S ribosomal protein S5;	R	7.79		O54158	Putative methyltransferase;	E	0.17		Q9S2Q3	Pyruvate dehydrogenase E1 component; EC=1.2.4.1;	E	0.06				Q9F314	RecName: Full=Trigger factor; Short=TF;	E	0.13
												Q9L0C9	50S ribosomal protein L24;	R	6.4		Q93RS9	Putative integral membrane protein;	E	0.17		Q9XAB9	Glucose-6-phosphate 1-dehydrogenase; EC=1.1.1.49;	E	0.06				Q9RKR1	SubName: Full=Probable heme oxygenase;	E	0.13
												P46788	50S ribosomal protein L18;	R	5.95		Q9F334	Putative aminotransferase;	E	0.17		Q7AKK3	Amidophosphoribosyltransferase; Short=ATase; EC=2.4.2.14; AltName: Full=Glutamine phosphoribosylpyrophosphate amidotransferase;	E	0.06				Q9S2W8	RecName: Full=UDP-N-acetylmuramoyl-tripeptide--D-alanyl-D-alanine ligase; EC=6.3.2.10;	E	0.13
												P66470	30S ribosomal protein S18 1;	R	5.49		Q93J44	N5-carboxyaminoimidazole ribonucleotide mutase; Short=N5-CAIR mutase; EC=5.4.99.18;	E	0.17		Q9F314	Trigger factor; Short=TF;	E	0.06				Q9FBP7	SubName: Full=Putative secreted protein;	E	0.13
												Q9X8U5	50S ribosomal protein L9;	R	5.31		P45500	Cell division protein ftsZ;	E	0.16		Q9RJ44	Secreted subtilisin-like protease;	E	0.06				Q9F2Q2	SubName: Full=Putative secreted protein;	E	0.13
												P48950	50S ribosomal protein L1;	R	4.74		Q9X9W9	Putative transport associated protein;	E	0.16		Q9X929	Na(+)/H(+) antiporter nhaA 3; AltName: Full=Sodium/proton antiporter nhaA 3;	E	0.06				Q53949	RecName: Full=Trk system potassium uptake protein trkA; Short=K(+)-uptake protein trkA;	E	0.13
												Q9L1I0	50S ribosomal protein L21;	R	4.67		Q9F2R5	Putative integral membrane protein;	E	0.16		O86744	Putative aminotransferase;	E	0.06				Q9S2X2	RecName: Full=Cell division protein sepF 2;	E	0.13
												Q9L1I1	50S ribosomal protein L27;	R	4.02		Q7AKM9	Acyl-CoA dehydrogenase;	E	0.16		Q9L1B1	Argininosuccinate lyase; Short=ASAL; EC=4.3.2.1; AltName: Full=Arginosuccinase;	E	0.06				Q9K4A0	RecName: Full=Peptide deformylase 4; Short=PDF 4; EC=3.5.1.88; AltName: Full=Polypeptide deformylase 4;	E	0.13
												Q9ZBR5	50S ribosomal protein L28-1;	R	3.98		Q9Z5A5	Putative secreted protein;	E	0.16		Q9ADA7	Glycerol kinase 1; EC=2.7.1.30; AltName: Full=ATP:glycerol 3-phosphotransferase 1; AltName: Full=Glycerokinase 1; Short=GK 1;	E	0.06				Q9FBP2	SubName: Full=Putative ABC transporter ATP-binding protein;	E	0.13
												Q9L0D5	50S ribosomal protein L22;	R	3.92		Q9RDK7	Probable nicotinate-nucleotide adenylyltransferase; EC=2.7.7.18; AltName: Full=Deamido-NAD(+) diphosphorylase; AltName: Full=Deamido-NAD(+) pyrophosphorylase; AltName: Full=Nicotinate mononucleotide adenylyltransferase; Short=NaMN aden	E	0.16		Q9EWW1	Histidine ammonia-lyase; Short=Histidase; EC=4.3.1.3;	E	0.06				Q9L1E6	SubName: Full=Putative enoyl-coA hydratase;	E	0.12
												Q9L0D8	50S ribosomal protein L23;	R	3.79		Q9FBK1	Putative metal-transport protein;	E	0.16		Q9X877	Putative large glycine/alanine rich protein;	E	0.05				P0A3Z1	RecName: Full=Xaa-Pro aminopeptidase 1; EC=3.4.11.9; AltName: Full=Aminoacylproline aminopeptidase I; AltName: Full=Aminopeptidase P I; Short=APP; Short=PEPP I; AltName: Full=X-Pro aminopeptidase I; AltName: Full=Xaa-Pro aminopeptidase I;	E	0.12
												P66417	30S ribosomal protein S14 type Z;	R	3.66		Q9L290	Holliday junction ATP-dependent DNA helicase RuvA; EC=3.6.4.12;	E	0.16		Q9L077	Acetyl/propionyl CoA carboxylase, beta subunit;	E	0.05				Q93RZ5	RecName: Full=Peptidase E; EC=3.4.13.21; AltName: Full=Alpha-aspartyl dipeptidase; AltName: Full=Asp-specific dipeptidase; AltName: Full=Dipeptidase E;	E	0.12
												P46787	50S ribosomal protein L15;	R	3.36		Q9K3Q7	Putative acetyltransferase;	E	0.16		O69198	Dihydroxy-acid dehydratase; Short=DAD; EC=4.2.1.9;	E	0.05				Q9Z578	RecName: Full=Aspartyl/glutamyl-tRNA(Asn/Gln) amidotransferase subunit B; Short=Asp/Glu-ADT subunit B; EC=6.3.5.-;	E	0.12
												Q53874	50S ribosomal protein L13;	R	3.2		O88054	Phenylalanyl-tRNA synthetase beta chain; EC=6.1.1.20; AltName: Full=Phenylalanine--tRNA ligase beta chain; Short=PheRS;	E	0.15		Q9X895	Lysyl-tRNA synthetase; EC=6.1.1.6; AltName: Full=Lysine--tRNA ligase; Short=LysRS;	E	0.05				O69937	RecName: Full=Methionine aminopeptidase; EC=3.4.11.18;	E	0.12
												P40174	Elongation factor Tu-1; Short=EF-Tu-1;	R	3		Q9L065	Glucosamine-fructose-6-phosphate aminotransferase;	E	0.15		Q9L244	Putative ABC transpoter ATP-binding protein;	E	0.05				Q9WW65	SubName: Full=Putative nucleotide sugar-1-phosphate transferase;	E	0.12
												Q9Z527	Ribosome-binding factor A;	R	2.88		Q9L0T0	Putative integral membrane protein;	E	0.15		O88017	Glucose-6-phosphate 1-dehydrogenase; EC=1.1.1.49;	E	0.05				Q9K3Y8	SubName: Full=Putative 3-oxoacyl-[acyl-carrier protein] reductase;	E	0.12
												O31212	30S ribosomal protein S2;	R	2.85		Q9ADB4	Homoserine dehydrogenase; EC=1.1.1.3;	E	0.15		Q9S282	Putative integral membrane protein;	E	0.05				O54571	RecName: Full=Ribosomal RNA small subunit methyltransferase G; EC=2.1.1.-; AltName: Full=16S rRNA 7-methylguanosine methyltransferase; Short=16S rRNA m7G methyltransferase; AltName: Full=Glucose-inhibited division protein B;	E	0.12
												P60515	Translation initiation factor IF-1;	R	2.81		Q9F3H5	Putative mutase;	E	0.15		Q9L1V3	Methylmalonyll-CoA mutase;	E	0.05				Q9RCY8	SubName: Full=Putative reductase iron-sulfur protein;	E	0.12
												O86770	Ribosome-recycling factor; Short=RRF; AltName: Full=Ribosome-releasing factor;	R	2.64		B5MG05	Menaquinone biosynthetic enzyme;	E	0.15		Q9RJ58	Proteasome-associated ATPase; AltName: Full=AAA ATPase forming ring-shaped complexes; Short=ARC; AltName: Full=Proteasomal ATPase;	E	0.05				Q9K3J2	SubName: Full=Betaine aldehyde dehydrogenase;	E	0.12
												Q9ZBQ8	50S ribosomal protein L32-1;	R	2.39		Q9FCA1	Putative ligase;	E	0.15		Q9EWV4	Putative acyl-CoA carboxylase complex A subunit;	E	0.05				Q9XAP8	RecName: Full=Demethylmenaquinone methyltransferase; EC=2.1.1.163; AltName: Full=Menaquinone biosynthesis methyltransferase ubiE;	E	0.12
												P66301	50S ribosomal protein L36 1;	R	2.16		Q9KXR1	Bifunctional protein pyrR; Includes: Pyrimidine operon regulatory protein; Includes: Uracil phosphoribosyltransferase; Short=UPRTase; EC=2.4.2.9;	E	0.15		Q7BNB5	Malate synthase; EC=2.3.3.9;	E	0.05				O86836	RecName: Full=Dihydrodipicolinate reductase; Short=DHPR; EC=1.3.1.26;	E	0.12
												P0A463	50S ribosomal protein L11;	R	2.14		Q9S2H9	Non-canonical purine NTP pyrophosphatase; EC=3.6.1.19; AltName: Full=Non-standard purine NTP pyrophosphatase; AltName: Full=Nucleoside-triphosphate diphosphatase; AltName: Full=Nucleoside-triphosphate pyrophosphatase; Short=NTPase;	E	0.15		Q93J59	5-methyltetrahydropteroyltriglutamate--homocysteine methyltransferase; EC=2.1.1.14; AltName: Full=Cobalamin-independent methionine synthase; AltName: Full=Methionine synthase, vitamin-B12 independent isozyme;	E	0.04				Q9RJT2	SubName: Full=Putative 2-haloalkanoic acid dehalogenase;	E	0.12
												O88060	Translation initiation factor IF-3;	R	2.05		Q9L1D9	Putative hydrolase;	E	0.15		O88019	Transketolase B;	E	0.04				Q9FCD7	RecName: Full=Tripeptidyl aminopeptidase; Short=Tap; EC=3.4.14.-; Flags: Precursor;	E	0.11
												Q53875	30S ribosomal protein S9;	R	2.04		Q9X8W0	Deoxycytidine triphosphate deaminase; Short=dCTP deaminase; EC=3.5.4.13;	E	0.15		Q8KVT9	Putative membrane protein; Flags: Fragment;	E	0.04				Q8CJR1	SubName: Full=Delta-1-pyrroline-5-carboxylate dehydrogenase;	E	0.11
												O31213	Elongation factor Ts; Short=EF-Ts;	R	2.02		Q9ZBX1	Seryl-tRNA synthetase; EC=6.1.1.11; AltName: Full=Serine--tRNA ligase; Short=SerRS; AltName: Full=Seryl-tRNA(Ser/Sec) synthetase;	E	0.14		Q8CJR8	Putative two component sensor kinase;	E	0.03				Q9S2G1	SubName: Full=Putative secreted protease;	E	0.11
												P41102	50S ribosomal protein L7/L12;	R	2.01		Q9L1Z2	Aminopeptidase N;	E	0.14		Q9L1C8	Putative nicotinate-nucleotide-dimethylbenzimidazole phosphoribosyltransferase;	E	0.03				O50504	SubName: Full=Probable ABC-transport system ATP binding protein;	E	0.11
												O86773	30S ribosomal protein S13;	R	1.8		Q9L076	Acetyl/propionyl CoA carboxylase alpha subunit;	E	0.14		O88054	Phenylalanyl-tRNA synthetase beta chain; EC=6.1.1.20; AltName: Full=Phenylalanine--tRNA ligase beta chain; Short=PheRS;	E	0.03				O86511	RecName: Full=Uncharacterized AIPM/Hcit synthase family transferase SCO5529; EC=2.3.3.-;	E	0.11
												Q9X8U2	30S ribosomal protein S6;	R	1.8		Q9KXN4	Putative hydrolase;	E	0.14		Q9Z507	UvrABC system protein A; Short=UvrA protein; AltName: Full=Excinuclease ABC subunit A;	E	0.03				Q9EWD8	SubName: Full=Methylmalonyl CoA mutase;	E	0.11
												O88058	50S ribosomal protein L20;	R	1.76		O05625	Tryptophan synthase beta chain; EC=4.2.1.20;	E	0.14		Q9KZP4	Putative mannose-1-phosphate guanyltransferase;	E	0.03				Q9L0H2	RecName: Full=GMP synthase [glutamine-hydrolyzing]; EC=6.3.5.2; AltName: Full=GMP synthetase; AltName: Full=Glutamine amidotransferase;	E	0.11
												Q9K4E5	50S ribosomal protein L31;	R	1.76		O54569	Membrane protein oxaA;	E	0.14		O86808	Putative sensory histidine kinase;	E	0.02				Q9ZBN1	SubName: Full=Putative deacetylase (Putative secreted protein);	E	0.11
												Q9L0D4	30S ribosomal protein S3;	R	1.45		P57666	Oligoribonuclease; EC=3.1.-.-;	E	0.14		Q9L0D1	30S ribosomal protein S17;	R	10.06				Q9K4B1	RecName: Full=Histidinol-phosphatase; Short=HolPase; EC=3.1.3.15; AltName: Full=Histidinol-phosphate phosphatase;	E	0.11
												P41103	50S ribosomal protein L10;	R	1.21		Q93J51	Putative UDP-glucose 6-dehydrogenase;	E	0.14		O86655	30S ribosomal protein S15;	R	7.46				Q9EWV2	SubName: Full=Putative purine nucleoside phosphorylase;	E	0.11
												O88059	50S ribosomal protein L35;	R	1.21		O50493	Glutamate permease;	E	0.14		Q9L0D2	50S ribosomal protein L29;	R	4.32				O86610	SubName: Full=Putative exonuclease;	E	0.11
												Q9L0D9	50S ribosomal protein L4;	R	1.14		Q9L0R0	Putative lipoprotein;	E	0.14		O31212	30S ribosomal protein S2;	R	4.04				Q9WX17	SubName: Full=Putative uroporphyrin-III C-methyltransferase/uroporphyrinogen-III synthase;	E	0.11
												Q9KXP5	30S ribosomal protein S4;	R	1.14		Q9RJ50	Tyrosyl-tRNA synthetase; EC=6.1.1.1; AltName: Full=Tyrosine--tRNA ligase; Short=TyrRS;	E	0.14		P46789	50S ribosomal protein L30;	R	3.98				Q9RJS8	SubName: Full=Probable methyltransferase;	E	0.11
												Q9KXQ9	Elongation factor P; Short=EF-P;	R	1.06		O50519	Thymidine kinase; EC=2.7.1.21;	E	0.14		Q9L0K4	30S ribosomal protein S7;	R	3.6				Q9KY52	SubName: Full=Putative integral membrane protein;	E	0.11
												Q9K3T9	50S ribosomal protein L25; AltName: Full=General stress protein CTC;	R	1.04		Q9KY51	Phosphoribosylglycinamide formyltransferase;	E	0.14		P0A477	50S ribosomal protein L19;	R	2.8				Q9RKE1	SubName: Full=Putative polyguluronate lyase;	E	0.11
												Q9KYR2	Ribosome maturation factor rimP;	R	0.83		Q9S2Q3	Pyruvate dehydrogenase E1 component; EC=1.2.4.1;	E	0.13		P40174	Elongation factor Tu-1; Short=EF-Tu-1;	R	2.73				Q9Z4Z8	SubName: Full=Putative hydrolase;	E	0.11
												P66233	50S ribosomal protein L33 2;	R	0.51		O06851	Valyl-tRNA synthetase; EC=6.1.1.9; AltName: Full=Valine--tRNA ligase; Short=ValRS;	E	0.13		P66337	30S ribosomal protein S10;	R	2.49				Q9KZ91	SubName: Full=Putative succinate dehydrogenase iron-sulfur subunit;	E	0.11
												Q9L0D7	50S ribosomal protein L2;	R	0.34		O86835	Uncharacterized zinc protease SCO5738; EC=3.4.24.-;	E	0.13		P49399	30S ribosomal protein S8;	R	2.41				Q9F3K8	SubName: Full=Methyltransferase;	E	0.11
												Q9L0D6	30S ribosomal protein S19;	R	0.31		Q9S2M7	Putative secreted protein;	E	0.13		Q9ZBR5	50S ribosomal protein L28-1;	R	2.33				O06851	RecName: Full=Valyl-tRNA synthetase; EC=6.1.1.9; AltName: Full=Valine--tRNA ligase; Short=ValRS;	E	0.1
												Q9L0E0	50S ribosomal protein L3;	R	0.3		Q9XAI0	Putative aminotransferase;	E	0.13		O88059	50S ribosomal protein L35;	R	2.28				Q9ADG1	SubName: Full=Putative nitrite/sulphite reductase;	E	0.1
												Q8CJQ8	Translation initiation factor IF-2;	R	0.26		Q9L0F9	Glutamate dehydrogenase;	E	0.13		P66301	50S ribosomal protein L36 1;	R	2.16				Q9L2H4	RecName: Full=Undecaprenyl pyrophosphate synthase 1; Short=UPP synthase 1; EC=2.5.1.31; AltName: Full=Di-trans,poly-cis-decaprenylcistransferase 1; AltName: Full=Undecaprenyl diphosphate synthase 1; Short=UDS 1;	E	0.1
												P0A4A3	30S ribosomal protein S12;	R	0.23		Q9F2Q2	Putative secreted protein;	E	0.13		Q9K4E5	50S ribosomal protein L31;	R	1.76				Q9WX16	RecName: Full=Porphobilinogen deaminase 1; Short=PBG 1; EC=2.5.1.61; AltName: Full=Hydroxymethylbilane synthase 1; Short=HMBS 1; AltName: Full=Pre-uroporphyrinogen synthase 1;	E	0.1
												P72403	30S ribosomal protein S11;	R	0.22		Q93JC7	Phenylacetate-CoA ligase; EC=6.2.1.30;	E	0.13		P46788	50S ribosomal protein L18;	R	1.37				O50492	SubName: Full=Glutamate permease;	E	0.1
												Q9S2K5	30S ribosomal protein S1;	R	0.18		Q9RDC1	Probable amino acid ABC transporter protein, integral membrane component;	E	0.13		Q9L0C8	50S ribosomal protein L5;	R	1.35				Q9KZ75	RecName: Full=Urocanate hydratase; Short=Urocanase; EC=4.2.1.49; AltName: Full=Imidazolonepropionate hydrolase;	E	0.1
												Q9KYW7	Putative translation initiation factor;	R	0.08		Q9S2W9	UDP-N-acetylmuramoylalanine--D-glutamate ligase; EC=6.3.2.9; AltName: Full=D-glutamic acid-adding enzyme; AltName: Full=UDP-N-acetylmuramoyl-L-alanyl-D-glutamate synthetase;	E	0.13		Q9L0D4	30S ribosomal protein S3;	R	1.22				Q9RJ79	RecName: Full=5~-3~ exonuclease; EC=3.1.11.-;	E	0.1
												Q9RKJ0	ATP-dependent RNA helicase;	R	0.08		Q9KZ58	Cyclopropane-fatty-acyl-phospholipid synthase;	E	0.13		Q9S2K5	30S ribosomal protein S1;	R	1.17				Q93S12	SubName: Full=Putative epoxide hydrolase;	E	0.1
												P40173	Elongation factor G 1; Short=EF-G 1;	R	0.04		Q9ZBF8	Putative ABC transporter ATP-binding protein;	E	0.13		O69879	30S ribosomal protein S16;	R	1.16				Q9RKB7	SubName: Full=Probable 3-oxoacyl-[acyl carrier protein] reductase;	E	0.1
												Q9F2L4	Putative uncharacterized protein SCO3767;	U	27.35		Q9L0Z5	Ribulose-phosphate 3-epimerase; EC=5.1.3.1; AltName: Full=Pentose-5-phosphate 3-epimerase; Short=PPE; AltName: Full=R5P3E;	E	0.13		Q9KXP5	30S ribosomal protein S4;	R	1.14				O86841	RecName: Full=Dihydrodipicolinate synthase 1; Short=DHDPS 1; EC=4.2.1.52;	E	0.1
												Q9KY22	Putative uncharacterized protein SCO2368;	U	12.77		Q8CJX6	Bifunctional protein GlmU; Includes: UDP-N-acetylglucosamine pyrophosphorylase; EC=2.7.7.23; AltName: Full=N-acetylglucosamine-1-phosphate uridyltransferase; Includes: Glucosamine-1-phosphate N-acetyltransfe	E	0.13		Q9L0C9	50S ribosomal protein L24;	R	1.12				Q93RV9	RecName: Full=Ectoine hydroxylase; EC=1.17.-.-;	E	0.1
												Q9KXW4	Putative tellurium resistance protein;	U	8		Q9WX01	Putative hydrolase;	E	0.13		Q9L1I0	50S ribosomal protein L21;	R	1.1				Q8CJU5	SubName: Full=Putative thiosulfate sulfurtransferase;	E	0.1
												Q8CK50	Tellurium resistance protein;	U	5.78		Q9RKR6	Putative oxidoreductase;	E	0.13		O31213	Elongation factor Ts; Short=EF-Ts;	R	1.02				Q9L0Y6	RecName: Full=Methionyl-tRNA formyltransferase; EC=2.1.2.9;	E	0.1
												Q9ZBJ2	Putative uncharacterized protein SCO6482;	U	5.23		Q9L0S0	Putative membrane protein;	E	0.13		Q9L0D0	50S ribosomal protein L14;	R	0.93				Q9KYU9	SubName: Full=Putative fructose-specific permease;	E	0.09
												Q9S2H0	SCO2911 MoaD - biosynthesis of molybdenum cofactor (Moco)	U	4.47		Q9RJ15	Precorrin-2 C20-methyltransferase (EC 2.1.1.130);	E	0.13		O86775	50S ribosomal protein L17;	R	0.92				Q93IU1	SubName: Full=BldKC, putative ABC transport system integral membrane protein;	E	0.09
												Q9K4H3	Putative uncharacterized protein SCO4165;	U	3.31		Q9X7V0	Putative transferase;	E	0.13		Q9L1I1	50S ribosomal protein L27;	R	0.91				Q9K3S7	SubName: Full=UDP-glucose 4-epimerase;	E	0.09
												O86644	Putative uncharacterized protein SCO5725;	U	2.49		Q9X8L0	Possible membrane protein;	E	0.13		O86773	30S ribosomal protein S13;	R	0.85				Q9FBR4	SubName: Full=Putative 2-oxoglutarate dehydrogenase;	E	0.09
												Q9KY23	Putative uncharacterized protein SCO2367;	U	2.19		Q9EWR8	Putative secreted protein;	E	0.13		Q9X8U2	30S ribosomal protein S6;	R	0.67				Q9RDF2	RecName: Full=GTPase Era;	E	0.09
												Q9S2W3	Putative uncharacterized protein SCO2093;	U	2.06		O54096	Probable membrane protein;	E	0.13		P46786	50S ribosomal protein L6;	R	0.59				Q9X8I4	RecName: Full=ATP-dependent zinc metalloprotease FtsH 1; EC=3.4.24.-;	E	0.09
												Q9L0T5	Putative uncharacterized protein SCO4509;	U	1.82		Q9RKU3	Putative 3-oxoacyl-[acyl-carrier-protein] reductase;	E	0.12		Q9L0D5	50S ribosomal protein L22;	R	0.58				Q9RJJ3	SubName: Full=Putative epimerase/dehydratase;	E	0.09
												Q9ADJ5	Putative uncharacterized protein SCO7464;	U	1.74		Q9FBR4	Putative 2-oxoglutarate dehydrogenase;	E	0.12		P46790	30S ribosomal protein S5;	R	0.54				Q8CK64	SubName: Full=Putative alcohol dehydrogenase (Zinc-binding);	E	0.09
												Q9X8T5	SCO3899 Myo-inositol-1-phosphate synthase	U	1.72		Q9F2R9	Putative phosphoglycerate mutase;	E	0.12		P66233	50S ribosomal protein L33 2;	R	0.51				Q9ZBX4	SubName: Full=ABC transporter ATP-binding protein;	E	0.09
												Q93RW8	Putative uncharacterized protein SCO1858;	U	1.7		Q9X7P2	Putative metallopeptidase;	E	0.12		Q9ZBQ8	50S ribosomal protein L32-1;	R	0.5				Q9RKL9	SubName: Full=Probable peptidase;	E	0.09
												Q9ZC20	SCO6493 Bleomycin-resistance protein	U	1.59		Q9RJ44	Secreted subtilisin-like protease;	E	0.12		Q9L0D8	50S ribosomal protein L23;	R	0.48				Q7AKK2	RecName: Full=Phosphoribosylformylglycinamidine cyclo-ligase; EC=6.3.3.1;	E	0.09
												Q9L1Q3	Putative uncharacterized protein SCO6862;	U	1.56		Q9L1C6	Putative acetyltransferase;	E	0.12		P46787	50S ribosomal protein L15;	R	0.45				Q9FC27	SubName: Full=Putative esterase;	E	0.09
												Q9X7Y8	SCO2129 ARO/CYC	U	1.53		Q9Z580	Glutamyl-tRNA(Gln) amidotransferase subunit A; Short=Glu-ADT subunit A; EC=6.3.5.-;	E	0.12		Q9X8U5	50S ribosomal protein L9;	R	0.45				Q8CJX0	RecName: Full=Tryptophanyl-tRNA synthetase 1; EC=6.1.1.2; AltName: Full=Tryptophan--tRNA ligase 1; Short=TrpRS 1;	E	0.09
												O50515	Phosphocarrier protein HPr; EC=2.7.11.-; AltName: Full=Histidine-containing protein;	U	1.47		Q9RKG9	Putative phosphorylase;	E	0.12		P48950	50S ribosomal protein L1;	R	0.42				Q9L075	SubName: Full=Hydroxymethylglutaryl-CoA lyase;	E	0.09
												Q9X934	Putative uncharacterized protein SCO3581;	U	1.45		P19255	Probable glycerol uptake facilitator protein;	E	0.12		P60515	Translation initiation factor IF-1;	R	0.4				Q9L0Q1	SubName: Full=ABC transporter ATP-binding protein;	E	0.08
												O69959	Putative uncharacterized protein SCO5783;	U	1.36		Q9EWW1	Histidine ammonia-lyase; Short=Histidase; EC=4.3.1.3;	E	0.12		P41103	50S ribosomal protein L10;	R	0.37				Q9L0L7	RecName: Full=UDP-N-acetylenolpyruvoylglucosamine reductase; EC=1.1.1.158; AltName: Full=UDP-N-acetylmuramate dehydrogenase;	E	0.08
												O86524	Putative uncharacterized protein SCO5543;	U	1.25		O86742	Aldehyde dehydrogenase;	E	0.12		Q53875	30S ribosomal protein S9;	R	0.37				Q9X7P9	SubName: Full=Putative transcriptional accessory protein;	E	0.08
												Q53867	Uncharacterized protein SCO3923;	U	1.12		Q9RK49	Putative short chain oxidoreductase;	E	0.12		P66470	30S ribosomal protein S18 1;	R	0.37				Q9EWF9	SubName: Full=Cystathionine gamma-synthase;	E	0.08
												Q9FBL3	Putative uncharacterized protein SCO5145;	U	1.09		Q9L1S6	Cell division ATP-binding protein;	E	0.12		Q9RDM3	30S ribosomal protein S20;	R	0.35				Q53915	RecName: Full=Peptide chain release factor 2; Short=RF-2;	E	0.08
												Q9AJZ8	Putative uncharacterized protein SCO7730;	U	1.03		P0A3Z1	Xaa-Pro aminopeptidase 1; EC=3.4.11.9; AltName: Full=Aminoacylproline aminopeptidase I; AltName: Full=Aminopeptidase P I; Short=APP; Short=PEPP I; AltName: Full=X-Pro aminopeptidase I; AltName: Full=Xaa-Pro aminopeptidase I;	E	0.12		Q9L0D9	50S ribosomal protein L4;	R	0.29				Q9K3R1	SubName: Full=Putative aldolase;	E	0.08
												Q9RIW9	Putative uncharacterized protein SCO0144;	U	0.98		O54571	Ribosomal RNA small subunit methyltransferase G; EC=2.1.1.-; AltName: Full=16S rRNA 7-methylguanosine methyltransferase; Short=16S rRNA m7G methyltransferase; AltName: Full=Glucose-inhibited division protein B;	E	0.12		D3K848	30S ribosomal protein S12; Flags: Fragment;	R	0.27				Q9KXQ6	RecName: Full=3-dehydroquinate synthase; EC=4.2.3.4;	E	0.08
												Q9K4F9	UPF0678 fatty acid-binding protein-like protein SCO4179;	U	0.98		Q9ZC12	Putative gas vesicle synthesis protein;	E	0.12		P41102	50S ribosomal protein L7/L12;	R	0.25				Q9Z4X7	SubName: Full=Putative 4-hydroxyphenylpyruvic acid dioxygenase;	E	0.08
												Q9EWR4	Putative uncharacterized protein SCO0788;	U	0.97		Q8CJM9	NAD-dependent deacetylase 2; EC=3.5.1.-; AltName: Full=Regulatory protein SIR2 homolog 2;	E	0.12		P40173	Elongation factor G 1; Short=EF-G 1;	R	0.22				Q9F334	SubName: Full=Putative aminotransferase;	E	0.08
												Q9X8G7	Putative uncharacterized protein SCO3343;	U	0.94		Q9L2C9	Putative dehydrogenase (Putative secreted protein);	E	0.12		P72403	30S ribosomal protein S11;	R	0.22				O54158	SubName: Full=Putative methyltransferase;	E	0.08
												Q9S225	Putative uncharacterized protein SCO1775;	U	0.9		Q9KZ60	Putative ABC transporter ATP-binding protein;	E	0.11		P0A463	50S ribosomal protein L11;	R	0.21				Q9X9W9	SubName: Full=Putative transport associated protein;	E	0.08
												Q9F325	Putative uncharacterized protein SCO3793;	U	0.9		Q9S2R7	Putative integral membrane protein;	E	0.11		Q53874	50S ribosomal protein L13;	R	0.2				Q9KXQ4	RecName: Full=Chorismate synthase; EC=4.2.3.5; AltName: Full=5-enolpyruvylshikimate-3-phosphate phospholyase;	E	0.08
												Q93JK4	Putative uncharacterized protein SCO4990;	U	0.83		Q9L104	Putative hydrolase;	E	0.11		O86770	Ribosome-recycling factor; Short=RRF; AltName: Full=Ribosome-releasing factor;	R	0.15				Q9ZBK8	SubName: Full=Putative transferase;	E	0.08
												O86521	Putative uncharacterized protein SCO5539;	U	0.82		Q9XA29	Putative dehydrogenase;	E	0.11		O88060	Translation initiation factor IF-3;	R	0.13				Q59829	RecName: Full=Putative cystathionine gamma-lyase; EC=4.4.1.1; AltName: Full=Gamma-cystathionase;	E	0.08
												Q9KXU7	SCO4294 Molybdenum cofactor biosynthesis	U	0.82		O88015	Glucose-6-phosphate isomerase 1; Short=GPI 1; EC=5.3.1.9; AltName: Full=Phosphoglucose isomerase 1; Short=PGI 1; AltName: Full=Phosphohexose isomerase 1; Short=PHI 1;	E	0.11		P40175	Elongation factor Tu-3; Short=EF-Tu-3;	R	0.08				O88055	RecName: Full=Phenylalanyl-tRNA synthetase alpha chain; EC=6.1.1.20; AltName: Full=Phenylalanine--tRNA ligase alpha chain; Short=PheRS;	E	0.08
												Q9S2G8	Putative uncharacterized protein SCO2913;	U	0.76		P41109	Putative lipoprotein SCO4651; Flags: Precursor;	E	0.11		Q8CJQ8	Translation initiation factor IF-2;	R	0.06				Q9ZBX1	RecName: Full=Seryl-tRNA synthetase; EC=6.1.1.11; AltName: Full=Serine--tRNA ligase; Short=SerRS; AltName: Full=Seryl-tRNA(Ser/Sec) synthetase;	E	0.07
												Q9X8R4	Putative uncharacterized protein SCO3647;	U	0.76		Q9RJG9	Non-heme chloroperoxidase (Chloride peroxidase);	E	0.11		Q9L0N9	Putative uncharacterized protein SCO4252;	U	23.75				Q8CJV5	SubName: Full=E1-alpha branched-chain alpha keto acid dehydrogenase;	E	0.07
												Q9FBI9	Putative ATP-binding protein;	U	0.74		O88057	Putative rRNA methylase;	E	0.11		Q9KY22	Putative uncharacterized protein SCO2368;	U	10.9				Q9F3K4	SubName: Full=Putative malate oxidoreductase;	E	0.07
												Q93RV6	Putative uncharacterized protein SCO1870;	U	0.71		Q9K417	Putative electron transfer flavoprotein, beta subunit;	E	0.11		Q9KXW4	Putative tellurium resistance protein;	U	9.42				Q93JK7	SubName: Full=Putative D-amino acid deaminase;	E	0.07
												Q9X7N1	Putative uncharacterized protein SCO6725;	U	0.71		O68816	Tryptophan synthase alpha chain; EC=4.2.1.20;	E	0.11		Q93IZ2	Putative uncharacterized protein SCO5078;	U	3.49				Q9KXU8	SubName: Full=Putative threonine synthase;	E	0.07
												Q9KYV8	Putative uncharacterized protein SCO3187;	U	0.68		Q9X8N6	Type III pantothenate kinase; EC=2.7.1.33; AltName: Full=PanK-III; AltName: Full=Pantothenic acid kinase;	E	0.11		Q9F325	Putative uncharacterized protein SCO3793;	U	3.47				Q9ADA4	RecName: Full=L-cysteine:1D-myo-inositol 2-amino-2-deoxy-alpha-D-glucopyranoside ligase; Short=L-Cys:GlcN-Ins ligase; EC=6.3.1.13; AltName: Full=Mycothiol ligase; Short=MSH ligase;	E	0.07
												Q9KY20	Putative uncharacterized protein SCO2370;	U	0.67		Q8CJU6	Putative lipoprotein;	E	0.11		Q8CK50	Tellurium resistance protein;	U	3.36				Q9XAE2	SubName: Full=Putative oxygenase subunit;	E	0.07
												Q9L0F3	Putative uncharacterized protein SCO4689;	U	0.65		Q9L244	Putative ABC transpoter ATP-binding protein;	E	0.11		Q9L0T5	Putative uncharacterized protein SCO4509;	U	1.82				P95726	SubName: Full=Probable starvation sensing protein; SubName: Full=SpaA protein;	E	0.07
												Q9KZK4	Putative uncharacterized protein SCO3041;	U	0.56		Q9F2N9	Putative ABC transport system ATP-binding protein;	E	0.11		Q9X8R4	Putative uncharacterized protein SCO3647;	U	1.56				O88054	RecName: Full=Phenylalanyl-tRNA synthetase beta chain; EC=6.1.1.20; AltName: Full=Phenylalanine--tRNA ligase beta chain; Short=PheRS;	E	0.07
												Q9X8S6	Putative uncharacterized protein SCO3659;	U	0.55		Q9RJS8	Probable methyltransferase;	E	0.11		Q9FCH0	Putative uncharacterized protein SCO4199;	U	1.51				Q9FCL0	SubName: Full=Putative sulfurylase;	E	0.07
												O69982	Putative uncharacterized protein SCO5806;	U	0.52		Q8CK68	Possible sugar-transport protein;	E	0.11		Q9F2L4	Putative uncharacterized protein SCO3767;	U	1.41				Q9FC90	SubName: Full=Ornithine aminotransferase;	E	0.07
												Q9L0M7	Putative uncharacterized protein SCO4633;	U	0.5		Q9RL59	Putative hydrolase;	E	0.11		Q9KY23	Putative uncharacterized protein SCO2367;	U	1.39				Q9RJ50	RecName: Full=Tyrosyl-tRNA synthetase; EC=6.1.1.1; AltName: Full=Tyrosine--tRNA ligase; Short=TyrRS;	E	0.07
												Q9RI34	Putative uncharacterized protein SCO0214;	U	0.5		Q9L1D0	Putative rRNA methylase;	E	0.11		Q53908	ActVA 6 protein; Putative uncharacterized protein SCO5081;	U	1.05				O69857	SubName: Full=Acetyl-coa acetyltransferase (Thiolase);	E	0.07
												Q9F2P2	Putative uncharacterized protein SCO3108;	U	0.47		Q9F324	Putative glycosyl transferase;	E	0.11		Q9X7N1	Putative uncharacterized protein SCO6725;	U	0.71				Q8CJS2	SubName: Full=Putative peptide transport system ATP-binding subunit;	E	0.07
												Q9RKW0	Putative uncharacterized protein SCO6216;	U	0.46		Q9FBR0	Putative secreted hydrolase;	E	0.11		Q9KYV8	Putative uncharacterized protein SCO3187;	U	0.68				Q9AK25	RecName: Full=Adenosine deaminase 1; EC=3.5.4.4; AltName: Full=Adenosine aminohydrolase 1;	E	0.07
												Q9XA38	Putative uncharacterized protein SCO3575;	U	0.45		Q9K3U8	Putative ABC transport system ATP-binding protein;	E	0.11		O50517	Putative uncharacterized protein SCO5843;	U	0.54				Q9X827	RecName: Full=UDP-N-acetylmuramate--L-alanine ligase; EC=6.3.2.8; AltName: Full=UDP-N-acetylmuramoyl-L-alanine synthetase;	E	0.07
												O50486	Putative uncharacterized protein SCO5768;	U	0.45		Q9XAQ3	Putative NLP/P60 family protein;	E	0.11		Q9RK34	Putative uncharacterized protein SCO0682;	U	0.54				Q9AD91	SubName: Full=Putative peptidase;	E	0.07
												Q9F3J8	Putative uncharacterized protein SCO5267;	U	0.45		Q9XA70	Putative hydrolase;	E	0.11		O69982	Putative uncharacterized protein SCO5806;	U	0.52				O86565	RecName: Full=Serine hydroxymethyltransferase; Short=SHMT; Short=Serine methylase; EC=2.1.2.1;	E	0.07
												Q9S2D6	Putative uncharacterized protein SCO0277;	U	0.44		Q9ZBN1	Putative deacetylase (Putative secreted protein);	E	0.11		O86521	Putative uncharacterized protein SCO5539;	U	0.49				Q93J45	SubName: Full=Putative dipeptidase;	E	0.07
												Q9L1E1	SCO5464 protein;	U	0.43		Q9S6T8	Putative Clp-family ATP-binding protease;	E	0.1		Q93IY4	Putative uncharacterized protein SCO5101;	U	0.49				Q9FBP8	SubName: Full=Putative ATP-binding protein;	E	0.07
												Q9KYX9	Putative uncharacterized protein SCO3001;	U	0.41		Q9KXP9	Alanyl-tRNA synthetase; EC=6.1.1.7; AltName: Full=Alanine--tRNA ligase; Short=AlaRS;	E	0.1		O86747	Putative uncharacterized protein SCO5652;	U	0.49				Q9FCA1	SubName: Full=Putative ligase;	E	0.07
												Q9XAD6	Putative uncharacterized protein SCO1920;	U	0.41		Q9RKB7	Probable 3-oxoacyl-[acyl carrier protein] reductase;	E	0.1		Q9XA38	Putative uncharacterized protein SCO3575;	U	0.45				Q9F2S0	RecName: Full=Glutamate-1-semialdehyde 2,1-aminomutase; Short=GSA; EC=5.4.3.8; AltName: Full=Glutamate-1-semialdehyde aminotransferase; Short=GSA-AT;	E	0.07
												O54135	Putative uncharacterized protein SCO5869;	U	0.4		Q9RJX4	Putative secreted protein;	E	0.1		Q9L2C2	Putative uncharacterized protein SCO5398;	U	0.44				Q9S2Q3	RecName: Full=Pyruvate dehydrogenase E1 component; EC=1.2.4.1;	E	0.06
												Q9RL60	Putative uncharacterized protein SCO0426;	U	0.4		Q9RK48	Putative short chain oxidoreductase (Putative secreted protein);	E	0.1		Q9L1E1	SCO5464 protein;	U	0.43				Q9XA49	SubName: Full=Putative dihydrolipoamide acyltransferase component E2;	E	0.06
												O86527	Putative uncharacterized protein SCO5546;	U	0.38		O86841	Dihydrodipicolinate synthase 1; Short=DHDPS 1; EC=4.2.1.52;	E	0.1		O69959	Putative uncharacterized protein SCO5783;	U	0.41				Q9S2W9	RecName: Full=UDP-N-acetylmuramoylalanine--D-glutamate ligase; EC=6.3.2.9; AltName: Full=D-glutamic acid-adding enzyme; AltName: Full=UDP-N-acetylmuramoyl-L-alanyl-D-glutamate synthetase;	E	0.06
												Q9Z595	Putative uncharacterized protein SCO6207;	U	0.38		Q9L286	Pyridoxal biosynthesis lyase pdxS; EC=4.-.-.-;	E	0.1		Q9EWR4	Putative uncharacterized protein SCO0788;	U	0.4				Q9KYT6	SubName: Full=Putative aldehyde dehydrogenase;	E	0.06
												Q9XA79	Putative uncharacterized protein SCO0846;	U	0.37		Q9X8H7	Putative integral membrane lysyl-tRNA synthetase;	E	0.1		Q9FBL8	Putative uncharacterized protein SCO5140;	U	0.39				Q9XAB9	RecName: Full=Glucose-6-phosphate 1-dehydrogenase; EC=1.1.1.49;	E	0.06
												Q9X7Z7	Putative uncharacterized protein SCO2138;	U	0.37		Q9K3V5	Putative acetyltransferase;	E	0.1		Q9XA79	Putative uncharacterized protein SCO0846;	U	0.37				Q9Z580	RecName: Full=Glutamyl-tRNA(Gln) amidotransferase subunit A; Short=Glu-ADT subunit A; EC=6.3.5.-;	E	0.06
												Q9KZ66	Putative uncharacterized protein SCO3082;	U	0.37		Q9XAR3	NuoJ, NADH dehydrogenase subunit;	E	0.1		Q9FCG4	Putative uncharacterized protein SCO4205;	U	0.37				Q9RJ44	SubName: Full=Secreted subtilisin-like protease;	E	0.06
												Q9S229	Putative uncharacterized protein SCO1771;	U	0.36		Q9RD04	Putative dehydrogenase;	E	0.1		Q9X9Z8	UPF0098 protein SCO1794;	U	0.36				O86742	SubName: Full=Aldehyde dehydrogenase;	E	0.06
												Q9L1D4	Putative uncharacterized protein SCO1548;	U	0.35		Q9K4B9	Putative ABC transporter integral membrane subunit;	E	0.1		Q9S229	Putative uncharacterized protein SCO1771;	U	0.36				Q9L0Z8	SubName: Full=Putative inosine monophosphate dehydrogenase;	E	0.06
												Q9X8T3	Putative uncharacterized protein SCO3897;	U	0.34		Q9RDC3	Probable amino acid ABC transporter protein, solute-binding component;	E	0.1		Q9L1D4	Putative uncharacterized protein SCO1548;	U	0.35				Q9L0F9	SubName: Full=NADP-specific glutamate dehydrogenase;	E	0.06
												Q93JB5	Putative uncharacterized protein SCO7481;	U	0.34		Q9RJ79	5~-3~ exonuclease; EC=3.1.11.-;	E	0.1		Q9X8S6	Putative uncharacterized protein SCO3659;	U	0.34				O69840	SubName: Full=Putative membrane protein;	E	0.06
												Q9RCZ5	Putative uncharacterized protein SCO0915;	U	0.34		Q9F308	Formamidopyrimidine-DNA glycosylase; EC=3.2.2.23;	E	0.1		Q9K4H3	Putative uncharacterized protein SCO4165;	U	0.34				Q9RDS6	SubName: Full=Probable glutamine synthetase (EC 6.3.1.2);	E	0.06
												O50517	Putative uncharacterized protein SCO5843;	U	0.33		B5MG03	Menaquinone biosynthetic enzyme;	E	0.1		O88016	Putative uncharacterized protein SCO6660;	U	0.31				Q9L1J1	SubName: Full=Methylmalonic acid semialdehyde dehydrogenase;	E	0.06
												O86791	Putative uncharacterized protein SCO4750;	U	0.3		Q9L1Z5	Aspartate-semialdehyde dehydrogenase; EC=1.2.1.11;	E	0.09		Q9RKR3	Putative uncharacterized protein SCO2265;	U	0.31				Q9RKZ0	SubName: Full=Putative membrane protein;	E	0.06
												Q9S2U0	Putative uncharacterized protein SCO2045;	U	0.29		Q9ZBG1	Putative transport permease protein;	E	0.09		Q9X8J2	UPF0145 protein SCO3412;	U	0.29				O86744	SubName: Full=Putative aminotransferase;	E	0.06
												Q9RKA2	Putative uncharacterized protein SCO0260;	U	0.27		Q9X816	Putative kinase;	E	0.09		O86644	Putative uncharacterized protein SCO5725;	U	0.28				Q9RDG7	SubName: Full=Putative secreted tripeptidyl aminopeptidase;	E	0.06
												Q9K4C3	UPF0286 protein SCO5388;	U	0.27		Q9S2H1	Cysteine synthase; EC=2.5.1.47;	E	0.09		Q53867	Uncharacterized protein SCO3923;	U	0.28				Q9L1U5	SubName: Full=UDP-N-acetylglucosamine transferase;	E	0.06
												Q9FCA0	Putative uncharacterized protein SCO1213;	U	0.26		Q9Z565	Ketol-acid reductoisomerase 1; EC=1.1.1.86; AltName: Full=Acetohydroxy-acid isomeroreductase 1; AltName: Full=Alpha-keto-beta-hydroxylacil reductoisomerase 1;	E	0.09		Q9AJZ8	Putative uncharacterized protein SCO7730;	U	0.27				Q9S2W7	RecName: Full=UDP-N-acetylmuramoyl-L-alanyl-D-glutamate--2,6-diaminopimelate ligase; EC=6.3.2.13; AltName: Full=Meso-A2pm-adding enzyme; AltName: Full=Meso-diaminopimelate-adding enzyme; AltName: Full=UDP-MurNAc-L-Ala-D-Glu:meso-diaminopimelate liga	E	0.06
												Q9X819	Putative uncharacterized protein SCO2161;	U	0.26		Q9X8I4	ATP-dependent zinc metalloprotease FtsH 1; EC=3.4.24.-;	E	0.09		Q9RKA2	Putative uncharacterized protein SCO0260;	U	0.27				Q9X895	RecName: Full=Lysyl-tRNA synthetase; EC=6.1.1.6; AltName: Full=Lysine--tRNA ligase; Short=LysRS;	E	0.05
												Q9S2L9	Putative uncharacterized protein SCO2125;	U	0.25		Q9Z4Z5	L-asparagine oxygenase; EC=1.14.11.n1; AltName: Full=L-asparagine 3-hydroxylase;	E	0.09		Q9AK69	Putative uncharacterized protein SCO4048;	U	0.25				Q9Z5A7	SubName: Full=Putative acetyl-coenzyme A synthetase;	E	0.05
												Q9L0F5	Putative uncharacterized protein SCO4687;	U	0.25		Q9X7S9	Putative ion channel subunit;	E	0.09		Q9L0F5	Putative uncharacterized protein SCO4687;	U	0.25				Q9L0Q6	RecName: Full=Cysteinyl-tRNA synthetase; EC=6.1.1.16; AltName: Full=Cysteine--tRNA ligase; Short=CysRS;	E	0.05
												Q9X8L7	Putative uncharacterized protein SCO3353;	U	0.24		Q9RDF2	GTPase Era;	E	0.09		Q9RDQ4	Putative uncharacterized protein SCO2380;	U	0.23				Q9KZ09	SubName: Full=Alpha-glucosidase;	E	0.05
												Q9RJS4	Putative uncharacterized protein SCO0412;	U	0.23		P54919	Delta-aminolevulinic acid dehydratase; Short=ALAD; Short=ALADH; EC=4.2.1.24; AltName: Full=Porphobilinogen synthase;	E	0.09		Q9RJS4	Putative uncharacterized protein SCO0412;	U	0.23				Q9X949	SubName: Full=Isobutyryl-CoA mutase A; EC=5.4.99.13;	E	0.05
												Q9K3Y5	Putative uncharacterized protein SCO1348;	U	0.23		Q9L150	Putative binding-protein dependent transport protein;	E	0.09		Q93IW6	Putative uncharacterized protein SCO1304;	U	0.22				Q9FBN4	SubName: Full=Fumarate hydratase class I;	E	0.05
												Q9L049	Putative uncharacterized protein SCO2986;	U	0.23		Q9RKL9	Probable peptidase;	E	0.09		Q93JK4	Putative uncharacterized protein SCO4990;	U	0.22				Q9S2C0	RecName: Full=Serine/threonine-protein kinase pksC; EC=2.7.11.1;	E	0.05
												Q9X835	Putative uncharacterized protein SCO6068;	U	0.22		Q9Z530	Probable riboflavin kinase (FAD synthetase);	E	0.09		Q9EX03	Putative uncharacterized protein SCO1123;	U	0.22				Q9X4K7	SubName: Full=Propionyl-CoA carboxylase complex B subunit;	E	0.05
												Q93IW6	Putative uncharacterized protein SCO1304;	U	0.22		Q8CJY5	Agmatinase;	E	0.09		Q9KZW5	Putative uncharacterized protein SCO4136;	U	0.22				Q9F2I9	RecName: Full=Methionyl-tRNA synthetase; EC=6.1.1.10; AltName: Full=Methionine--tRNA ligase; Short=MetRS;	E	0.05
												Q9KZW5	Putative uncharacterized protein SCO4136;	U	0.22		Q9X8N7	Nicotinate-nucleotide pyrophophorylase;	E	0.09		Q9S2G8	Putative uncharacterized protein SCO2913;	U	0.21				Q9EWV4	SubName: Full=Putative acyl-CoA carboxylase complex A subunit;	E	0.05
												Q9RIZ8	Putative uncharacterized protein SCO0167;	U	0.21		Q9X7V5	Putative phytoene synthase;	E	0.09		Q9RKW0	Putative uncharacterized protein SCO6216;	U	0.21				Q9XAJ2	SubName: Full=Putative peptide hydrolase;	E	0.05
												Q9RI49	Putative uncharacterized protein SCO0197;	U	0.21		Q9S2P2	Lipoyl synthase; EC=2.8.1.8; AltName: Full=Lip-syn; Short=LS; AltName: Full=Lipoate synthase; AltName: Full=Lipoic acid synthase; AltName: Full=Sulfur insertion protein LipA;	E	0.09		Q9RJ57	Putative uncharacterized protein SCO1651;	U	0.2				Q9WX15	RecName: Full=Glutamyl-tRNA reductase; Short=GluTR; EC=1.2.1.70;	E	0.05
												Q9L0M3	Putative uncharacterized protein SCO4637;	U	0.21		Q9X814	Probable cytochrome c oxidase subunit 2; EC=1.9.3.1; AltName: Full=Cytochrome aa3 subunit 2; AltName: Full=Cytochrome c oxidase polypeptide II; AltName: Full=Mtb92; Flags: Precursor;	E	0.09		Q9S1P9	Putative uncharacterized protein SCO0242;	U	0.2				Q9L076	SubName: Full=Acetyl/propionyl CoA carboxylase alpha subunit;	E	0.05
												Q9RJ57	Putative uncharacterized protein SCO1651;	U	0.2		Q9X878	Putative secreted protein;	E	0.09		Q9ZBJ2	Putative uncharacterized protein SCO6482;	U	0.2				O69198	RecName: Full=Dihydroxy-acid dehydratase; Short=DAD; EC=4.2.1.9;	E	0.05
												Q9L0N9	Putative uncharacterized protein SCO4252;	U	0.2		Q9L074	Putative secreted protein;	E	0.09		Q9KZB2	Putative uncharacterized protein SCO4834;	U	0.2				Q9AD82	SubName: Full=Putative phosphomannomutase;	E	0.05
												O88016	Putative uncharacterized protein SCO6660;	U	0.2		Q9K3H6	Putative hydrolase;	E	0.09		Q9S254	Putative uncharacterized protein SCO1698;	U	0.2				Q9RJH9	RecName: Full=Catalase-peroxidase; Short=CP; EC=1.11.1.6; EC=1.11.1.7; AltName: Full=Peroxidase/catalase;	E	0.04
												Q9RCX3	Putative uncharacterized protein SCO0937;	U	0.2		Q9KXR2	Aspartate carbamoyltransferase; EC=2.1.3.2; AltName: Full=Aspartate transcarbamylase; Short=ATCase;	E	0.09		Q9ZBY1	Putative uncharacterized protein SCO3951;	U	0.19				Q9L0I2	SubName: Full=Serine/threonine protein kinase;	E	0.04
												Q9F3E9	Putative uncharacterized protein SCO7608;	U	0.19		Q9Z4W9	Anthranilate phosphoribosyltransferase 2; EC=2.4.2.18;	E	0.09		Q8CK10	Putative uncharacterized protein SCO1987;	U	0.19				Q9X878	SubName: Full=Putative secreted protein;	E	0.04
												O86814	Putative uncharacterized protein SCO5754;	U	0.17		Q9F3K6	Permease;	E	0.09		Q9RJG5	Putative uncharacterized protein SCO0469;	U	0.18				Q9RCY7	SubName: Full=Putative reductase flavoprotein subunit;	E	0.04
												Q9X9Z8	UPF0098 protein SCO1794;	U	0.17		Q9RJ80	Glycine betaine transport ATP-binding protein;	E	0.08		Q9AK59	Putative uncharacterized protein SCO4058;	U	0.17				Q9Z502	SubName: Full=Putative export associated protein;	E	0.04
												Q9AK59	Putative uncharacterized protein SCO4058;	U	0.17		Q9Z519	Phosphoglycerate kinase; EC=2.7.2.3;	E	0.08		Q9S2W3	Putative uncharacterized protein SCO2093;	U	0.17				Q9KZY7	SubName: Full=Putative D-alanyl-D-alanine carboxypeptidase;	E	0.04
												Q9Z588	Putative uncharacterized protein SCO5491;	U	0.16		Q9Z4X7	Putative 4-hydroxyphenylpyruvic acid dioxygenase;	E	0.08		Q9X8T3	Putative uncharacterized protein SCO3897;	U	0.16				Q9L200	SubName: Full=Putative aminopeptidase;	E	0.03
												Q9XAD2	Putative uncharacterized protein SCO1924;	U	0.16		Q9Z4Y3	Putative 3-oxoacyl-[acyl carrier protein] synthase II;	E	0.08		Q9R2D3	Putative uncharacterized protein SCO2069;	U	0.15				O86808	SubName: Full=Putative sensory histidine kinase;	E	0.03
												Q9X826	Putative uncharacterized protein SCO6059;	U	0.16		O88018	Transaldolase 1; EC=2.2.1.2;	E	0.08		Q9S225	Putative uncharacterized protein SCO1775;	U	0.14				Q8CJR8	SubName: Full=Putative two component sensor kinase;	E	0.03
												Q9EWL8	Putative uncharacterized protein SCO7772;	U	0.15		Q9KZ07	Putative maltose permease;	E	0.08		Q9L201	Putative uncharacterized protein SCO2634;	U	0.13				Q9X877	SubName: Full=Putative large glycine/alanine rich protein;	E	0.03
												Q9ADA2	Putative uncharacterized protein SCO1665;	U	0.15		O86753	Putative solute binding lipoprotein;	E	0.08		Q9S2D6	Putative uncharacterized protein SCO0277;	U	0.13				Q9Z5A4	SubName: Full=Putative secreted protein;	E	0.03
												Q9L265	Putative uncharacterized protein SCO1544;	U	0.15		Q9S247	Putative alcohol dehydrogenase (Zinc-binding);	E	0.08		Q9XAI5	Putative uncharacterized protein SCO3617;	U	0.13				Q9KXR6	RecName: Full=Carbamoyl-phosphate synthase large chain; EC=6.3.5.5; AltName: Full=Carbamoyl-phosphate synthetase ammonia chain;	E	0.03
												Q9RKA5	Putative uncharacterized protein SCO3183;	U	0.15		Q59829	Putative cystathionine gamma-lyase; EC=4.4.1.1; AltName: Full=Gamma-cystathionase;	E	0.08		Q9K4M1	Putative uncharacterized protein SCO7293;	U	0.13				Q9S2M7	SubName: Full=Putative secreted protein;	E	0.03
												Q9RKK0	Putative uncharacterized protein SCO4084;	U	0.15		Q9Z4Y8	Putative myo-inositol phosphate synthase;	E	0.08		Q9L0P4	Putative uncharacterized protein SCO4247;	U	0.12				Q9L1C8	SubName: Full=Putative nicotinate-nucleotide-dimethylbenzimidazole phosphoribosyltransferase;	E	0.03
												Q9FCH0	Putative uncharacterized protein SCO4199;	U	0.14		Q9KXR5	Carbamoyl-phosphate synthase small chain; EC=6.3.5.5; AltName: Full=Carbamoyl-phosphate synthetase glutamine chain;	E	0.08		Q9L2B4	Putative uncharacterized protein SCO5406;	U	0.12				Q9RL54	SubName: Full=Probable secreted peptidase;	E	0.02
												Q9S2X1	Putative uncharacterized protein SCO2080;	U	0.13		Q9EX42	Putative lipoprotein;	E	0.08		Q9RD73	Putative uncharacterized protein SCO0804;	U	0.12				Q9KZ11	SubName: Full=Putative bi-functional protein (Secreted alpha-amylase/dextrinase);	E	0.02
												Q9XAI5	Putative uncharacterized protein SCO3617;	U	0.13		P56833	Phospho-N-acetylmuramoyl-pentapeptide-transferase; EC=2.7.8.13; AltName: Full=UDP-MurNAc-pentapeptide phosphotransferase;	E	0.08		Q9FCA0	Putative uncharacterized protein SCO1213;	U	0.12				O54144	SubName: Full=RedY protein;	E	2.28
												Q8CJU2	Putative uncharacterized protein SCO4260;	U	0.13		Q9F3N8	Putative two-component system sensor kinase;	E	0.08		Q9Z596	Uncharacterized protein SCO6206;	U	0.11				O86655	RecName: Full=30S ribosomal protein S15;	R	31.16
												Q9ZBQ9	Putative uncharacterized protein SCO5570;	U	0.13		Q9FBK6	Putative ATP-binding protein;	E	0.08		O86527	Putative uncharacterized protein SCO5546;	U	0.11				Q9L0D1	RecName: Full=30S ribosomal protein S17;	R	13.44
												Q9FCI5	Putative uncharacterized protein SCO5203;	U	0.13		Q9ADK9	Putative aldoketoreductase;	E	0.08		Q9S2R8	Putative uncharacterized protein SCO2168;	U	0.11				Q9L0K4	RecName: Full=30S ribosomal protein S7;	R	8.07
												Q9L288	UPF0082 protein SCO1521;	U	0.12		Q9S228	Putative partitioning or sporulation protein;	E	0.08		Q9F3Q5	Putative uncharacterized protein SCO7632;	U	0.1				P46789	RecName: Full=50S ribosomal protein L30;	R	6.44
												Q9FCL1	Putative uncharacterized protein SCO5177;	U	0.12		Q9L0L5	Aspartate aminotransferase;	E	0.07		Q9L2K3	Putative uncharacterized protein SCO0705;	U	0.1				Q9L0D2	RecName: Full=50S ribosomal protein L29;	R	6.42
												O69834	Putative uncharacterized protein SCO6046;	U	0.12		Q9X877	Putative large glycine/alanine rich protein;	E	0.07		Q9KXM7	Putative uncharacterized protein SCO4330;	U	0.1				O31212	RecName: Full=30S ribosomal protein S2;	R	6.22
												Q93JH9	Putative uncharacterized protein SCO1983;	U	0.12		O50505	Probable ABC-type transmembrane transport protein;	E	0.07		Q9L0P5	Putative uncharacterized protein SCO4246;	U	0.09				P49399	RecName: Full=30S ribosomal protein S8;	R	5.29
												Q9FBL8	Putative uncharacterized protein SCO5140;	U	0.12		Q9X8S5	Putative aspartate aminotransferase;	E	0.07		Q93RW8	Putative uncharacterized protein SCO1858;	U	0.09				O86775	RecName: Full=50S ribosomal protein L17;	R	5.05
												O86569	Putative uncharacterized protein SCO5474;	U	0.12		Q53876	Phosphoglucosamine mutase; EC=5.4.2.10;	E	0.07		Q9L1I3	Putative uncharacterized protein SCO2593;	U	0.09				O69879	RecName: Full=30S ribosomal protein S16;	R	4.68
												Q9X8L2	Putative uncharacterized protein SCO3433;	U	0.12		O86590	Putative secreted protein;	E	0.07		Q93JK0	Putative uncharacterized protein SCO4994;	U	0.09				Q9L0C8	RecName: Full=50S ribosomal protein L5;	R	4.54
												Q9RL45	UPF0271 protein SCO0441;	U	0.12		Q9ADA4	L-cysteine:1D-myo-inositol 2-amino-2-deoxy-alpha-D-glucopyranoside ligase; Short=L-Cys:GlcN-Ins ligase; EC=6.3.1.13; AltName: Full=Mycothiol ligase; Short=MSH ligase;	E	0.07		O86731	Putative uncharacterized protein SCO6549;	U	0.09				P0A477	RecName: Full=50S ribosomal protein L19;	R	3.74
												Q9RDH3	Putative uncharacterized protein SCO2754;	U	0.11		Q9X8D4	Putative ATP-binding protein;	E	0.07		Q9EWU4	Putative uncharacterized protein SCO0727;	U	0.09				P46786	RecName: Full=50S ribosomal protein L6;	R	3.69
												Q9Z596	Uncharacterized protein SCO6206;	U	0.11		Q9RKL4	Phosphoribosylamine--glycine ligase; EC=6.3.4.13; AltName: Full=GARS; AltName: Full=Glycinamide ribonucleotide synthetase; AltName: Full=Phosphoribosylglycinamide synthetase;	E	0.07		Q9L106	Putative uncharacterized protein SCO1453;	U	0.09				P66417	RecName: Full=30S ribosomal protein S14 type Z;	R	3.66
												Q9KYX2	Putative uncharacterized protein SCO3009;	U	0.11		Q9X827	UDP-N-acetylmuramate--L-alanine ligase; EC=6.3.2.8; AltName: Full=UDP-N-acetylmuramoyl-L-alanine synthetase;	E	0.07		Q8CK26	Putative uncharacterized protein SCO1511;	U	0.08				Q9L0D0	RecName: Full=50S ribosomal protein L14;	R	2.72
												Q9EX10	Putative uncharacterized protein SCO1116;	U	0.1		Q9KYF1	Putative NADH dehydrogenase;	E	0.07		Q9RKQ7	Putative uncharacterized protein SCO2271;	U	0.07				P46788	RecName: Full=50S ribosomal protein L18;	R	2.64
												Q9KXM7	Putative uncharacterized protein SCO4330;	U	0.1		O54095	Putative oxidase;	E	0.07		Q9F2J0	Putative uncharacterized protein SCO3791;	U	0.07				Q9X8U2	RecName: Full=30S ribosomal protein S6;	R	2.62
												Q9EWU4	Putative uncharacterized protein SCO0727;	U	0.09		O69958	Putative transmembrane transport protein;	E	0.07		Q8CJY0	Putative uncharacterized protein SCO2999;	U	0.05				P66233	RecName: Full=50S ribosomal protein L33 2;	R	2.46
												Q9ZBY1	Putative uncharacterized protein SCO3951;	U	0.09		Q9X8V7	Putative conserved secreted protein;	E	0.07		O86842	Putative uncharacterized protein SCO5745;	U	0.05				Q9ZBR5	RecName: Full=50S ribosomal protein L28-1;	R	2.33
												Q9Z560	Putative uncharacterized protein SCO5519;	U	0.09		P95726	Probable starvation sensing protein; SpaA protein;	E	0.07		Q9FCJ3	Putative uncharacterized protein SCO5195;	U	0.05				P66301	RecName: Full=50S ribosomal protein L36 1;	R	2.16
												Q9L106	Putative uncharacterized protein SCO1453;	U	0.09		O69857	Acetyl-coa acetyltransferase (Thiolase);	E	0.07		Q9L1H8	Putative uncharacterized protein SCO2599;	U	0.02				O86770	RecName: Full=Ribosome-recycling factor; Short=RRF; AltName: Full=Ribosome-releasing factor;	R	2.15
												Q9F2J0	Putative uncharacterized protein SCO3791;	U	0.07		O50512	Putative protease;	E	0.06									O31213	RecName: Full=Elongation factor Ts; Short=EF-Ts;	R	2.02
												Q9XAD1	Putative uncharacterized protein SCO1925;	U	0.06		Q9Z578	Aspartyl/glutamyl-tRNA(Asn/Gln) amidotransferase subunit B; Short=Asp/Glu-ADT subunit B; EC=6.3.5.-;	E	0.06									Q9X8U5	RecName: Full=50S ribosomal protein L9;	R	2.02
												Q93IX9	Putative uncharacterized protein SCO1291;	U	0.06		Q9K3J2	Betaine aldehyde dehydrogenase;	E	0.06									Q9L0D4	RecName: Full=30S ribosomal protein S3;	R	1.99
																	Q9KYT6	Putative aldehyde dehydrogenase;	E	0.06									Q9K4E5	RecName: Full=50S ribosomal protein L31;	R	1.76
																	Q9L1I4	Exopolysaccharide phosphotransferase SCO2592; EC=2.7.-.-; AltName: Full=Stealth protein SCO2592;	E	0.06									Q9KXQ9	RecName: Full=Elongation factor P; Short=EF-P;	R	1.74
																	Q9RJ61	Pup--protein ligase; EC=6.3.2.n2; AltName: Full=Proteasome accessory factor A; AltName: Full=Pup-conjugating enzyme;	E	0.06									P60515	RecName: Full=Translation initiation factor IF-1;	R	1.72
																	Q9L1U5	UDP-N-acetylglucosamine transferase;	E	0.06									Q9S2K5	SubName: Full=30S ribosomal protein S1;	R	1.71
																	Q9L2H9	Glycyl-tRNA synthetase; EC=6.1.1.14; AltName: Full=Glycine--tRNA ligase; Short=GlyRS;	E	0.06									Q9L1I0	RecName: Full=50S ribosomal protein L21;	R	1.7
																	Q9KYP3	Putative decarboxylase SCD69.10;	E	0.06									O88060	RecName: Full=Translation initiation factor IF-3;	R	1.69
																	Q9XAQ9	NADH-quinone oxidoreductase subunit F; EC=1.6.99.5; AltName: Full=NADH dehydrogenase I subunit F; AltName: Full=NDH-1 subunit F;	E	0.06									P40174	RecName: Full=Elongation factor Tu-1; Short=EF-Tu-1;	R	1.64
																	Q9RJZ6	Probable aldehyde dehydrogenase; EC=1.2.1.3;	E	0.06									P0A463	RecName: Full=50S ribosomal protein L11;	R	1.59
																	Q9EX26	Putative transferase;	E	0.06									P66470	RecName: Full=30S ribosomal protein S18 1;	R	1.55
																	Q9RDS6	Probable glutamine synthetase (EC 6.3.1.2);	E	0.06									Q9KXP5	RecName: Full=30S ribosomal protein S4;	R	1.42
																	Q9K3J4	Putative membrane protein;	E	0.06									O86773	RecName: Full=30S ribosomal protein S13;	R	1.28
																	Q9KZP1	Phosphoenolpyruvate-protein phosphotransferase; EC=2.7.3.9; AltName: Full=Phosphotransferase system, enzyme I;	E	0.05									Q9ZBQ8	RecName: Full=50S ribosomal protein L32-1;	R	1.26
																	Q9KXR6	Carbamoyl-phosphate synthase large chain; EC=6.3.5.5; AltName: Full=Carbamoyl-phosphate synthetase ammonia chain;	E	0.05									O88058	RecName: Full=50S ribosomal protein L20;	R	1.25
																	Q9L1C8	Putative nicotinate-nucleotide-dimethylbenzimidazole phosphoribosyltransferase;	E	0.05									P66337	RecName: Full=30S ribosomal protein S10;	R	1.12
																	Q9L1V3	Methylmalonyll-CoA mutase;	E	0.05									P46790	RecName: Full=30S ribosomal protein S5;	R	1.06
																	Q9WX15	Glutamyl-tRNA reductase; Short=GluTR; EC=1.2.1.70;	E	0.05									Q53874	RecName: Full=50S ribosomal protein L13;	R	1.05
																	Q9EWV4	Putative acyl-CoA carboxylase complex A subunit;	E	0.05									Q9K3T9	RecName: Full=50S ribosomal protein L25; AltName: Full=General stress protein CTC;	R	1.04
																	Q9X7P8	Putative ABC transporter;	E	0.05									P41102	RecName: Full=50S ribosomal protein L7/L12;	R	0.94
																	Q9S2C0	Serine/threonine-protein kinase pksC; EC=2.7.11.1;	E	0.05									Q9KYR2	RecName: Full=Ribosome maturation factor rimP;	R	0.83
																	Q9F323	Aspartyl-tRNA synthetase; EC=6.1.1.12; AltName: Full=Aspartate--tRNA ligase; Short=AspRS;	E	0.05									Q9L0D8	RecName: Full=50S ribosomal protein L23;	R	0.8
																	O86517	Putative carboxyl transferase;	E	0.05									P40173	RecName: Full=Elongation factor G 1; Short=EF-G 1;	R	0.74
																	Q9S224	CTP synthase; EC=6.3.4.2; AltName: Full=CTP synthetase; AltName: Full=UTP--ammonia ligase;	E	0.05									P46787	RecName: Full=50S ribosomal protein L15;	R	0.74
																	Q9RD47	Putative ABC transporter ATP-binding protein;	E	0.05									Q9L0C9	RecName: Full=50S ribosomal protein L24;	R	0.65
																	Q9XAJ2	Putative peptide hydrolase;	E	0.05									P41103	RecName: Full=50S ribosomal protein L10;	R	0.61
																	Q9RJ58	Proteasome-associated ATPase; AltName: Full=AAA ATPase forming ring-shaped complexes; Short=ARC; AltName: Full=Proteasomal ATPase;	E	0.05									P48950	RecName: Full=50S ribosomal protein L1;	R	0.59
																	Q9S2M6	Putative anthranilate synthase;	E	0.05									Q8CJQ8	RecName: Full=Translation initiation factor IF-2;	R	0.46
																	Q9ZBY4	Putative two component sensor;	E	0.05									P0A4A3	RecName: Full=30S ribosomal protein S12;	R	0.23
																	Q9X806	Ubiquinol-cytochrome c reductase cytochrome b subunit;	E	0.05									D3K7H5	RecName: Full=50S ribosomal protein L3; Flags: Fragment;	R	0.18
																	Q8CJV6	Putative acyl-CoA dehydrogenase;	E	0.05									Q9Z527	RecName: Full=Ribosome-binding factor A;	R	0.18
																	Q93RW9	Putative bifunctional protein (CbiGH);	E	0.05									Q53875	RecName: Full=30S ribosomal protein S9;	R	0.17
																	Q9KZ75	Urocanate hydratase; Short=Urocanase; EC=4.2.1.49; AltName: Full=Imidazolonepropionate hydrolase;	E	0.05									Q9L0D9	RecName: Full=50S ribosomal protein L4;	R	0.13
																	Q9L2G4	Putative integral membrane protein;	E	0.04									Q9L0D7	RecName: Full=50S ribosomal protein L2;	R	0.1
																	P54741	Serine/threonine-protein kinase AfsK; EC=2.7.11.1;	E	0.04									Q9RDC9	RecName: Full=Elongation factor 4; Short=EF-4; EC=3.6.5.n1; AltName: Full=Ribosomal back-translocase LepA;	R	0.05
																	Q9L278	Threonyl-tRNA synthetase; EC=6.1.1.3; AltName: Full=Threonine--tRNA ligase; Short=ThrRS;	E	0.04									Q9F2L4	SubName: Full=Putative uncharacterized protein SCO3767;	U	27.35
																	Q9S2G1	Putative secreted protease;	E	0.04									Q9KY22	SubName: Full=Putative uncharacterized protein SCO2368;	U	10.9
																	Q9X928	Acetyl-coenzyme A synthetase; EC=6.2.1.1; AltName: Full=Acetate--CoA ligase; AltName: Full=Acyl-activating enzyme;	E	0.04									Q9F2U7	RecName: Full=UPF0234 protein SCO4614;	U	9.02
																	Q9S2Y9	Putative glutamate synthase large subunit;	E	0.04									P0A4Q4	RecName: Full=UPF0109 protein SCO5592;	U	8.82
																	Q9RKK5	Phosphoribosylformylglycinamidine synthase 2; EC=6.3.5.3; AltName: Full=Phosphoribosylformylglycinamidine synthase II; Short=FGAM synthase II;	E	0.04									Q9KXW4	SubName: Full=Putative tellurium resistance protein;	U	8
																	Q9RJH9	Catalase-peroxidase; Short=CP; EC=1.11.1.21; AltName: Full=Peroxidase/catalase;	E	0.04									Q9F325	SubName: Full=Putative uncharacterized protein SCO3793;	U	7.48
																	Q9L200	Putative aminopeptidase;	E	0.03									Q8CK50	SubName: Full=Tellurium resistance protein;	U	4.85
																	Q8CJR8	Putative two component sensor kinase;	E	0.03									Q9KY23	SubName: Full=Putative uncharacterized protein SCO2367;	U	4.69
																	Q93JF4	Putative phosphatase;	E	0.03									Q9X8T5	SubName: Full=Putative uncharacterized protein SCO3899;	U	2.7
																	Q8CJX4	Putative penicillin acylase (EC 3.5.1.11);	E	0.03									O69830	SubName: Full=Putative uncharacterized protein SCO6042;	U	2.62
																	Q8CK05	Putative integral membrane efflux protein;	E	0.03									P37977	RecName: Full=Uncharacterized protein SCO4036;	U	2.62
																	Q9RDL5	Leucyl-tRNA synthetase; EC=6.1.1.4; AltName: Full=Leucine--tRNA ligase; Short=LeuRS;	E	0.03									Q9S2W3	SubName: Full=Putative uncharacterized protein SCO2093;	U	2.59
																	Q9RK64	Pyruvate carboxylase;	E	0.03									O86644	SubName: Full=Putative uncharacterized protein SCO5725;	U	2.49
																	Q9K473	Putative secreted glycosyl hydrolase;	E	0.03									Q9K4G5	SubName: Full=Putative uncharacterized protein SCO4173;	U	2.28
																	Q9EWP4	Putative non-ribosomal peptide synthase;	E	0.02									Q9X8R4	SubName: Full=Putative uncharacterized protein SCO3647;	U	2.09
																	Q9RK14	Putative peptide synthetase;	E	0.02									Q9RK34	SubName: Full=Putative uncharacterized protein SCO0682;	U	1.96
																	O86655	30S ribosomal protein S15;	R	23.63									Q9WX06	SubName: Full=Putative uncharacterized protein SCO3328;	U	1.94
																	O69879	30S ribosomal protein S16;	R	11.31									Q93JK4	SubName: Full=Putative uncharacterized protein SCO4990;	U	1.74
																	Q9L0D1	30S ribosomal protein S17;	R	10.06									Q9L0F3	SubName: Full=Putative uncharacterized protein SCO4689;	U	1.72
																	Q9L0K4	30S ribosomal protein S7;	R	9.75									Q9ZC20	SubName: Full=Putative uncharacterized protein SCO6493;	U	1.59
																	Q9L0D2	50S ribosomal protein L29;	R	9.37									Q93RV6	SubName: Full=Putative uncharacterized protein SCO1870;	U	1.56
																	Q9L0C8	50S ribosomal protein L5;	R	8.81									Q9X7Y8	SubName: Full=Putative uncharacterized protein SCO2129;	U	1.53
																	P49399	30S ribosomal protein S8;	R	8.47									Q9ZBJ2	SubName: Full=Putative uncharacterized protein SCO6482;	U	1.5
																	O31212	30S ribosomal protein S2;	R	8.45									Q9L0N9	SubName: Full=Putative uncharacterized protein SCO4252;	U	1.44
																	O86775	50S ribosomal protein L17;	R	7.39									Q9K4H3	SubName: Full=Putative uncharacterized protein SCO4165;	U	1.4
																	P46786	50S ribosomal protein L6;	R	6.46									O69959	SubName: Full=Putative uncharacterized protein SCO5783;	U	1.36
																	P46789	50S ribosomal protein L30;	R	6.44									Q9FBI9	SubName: Full=Putative ATP-binding protein;	U	1.3
																	P0A477	50S ribosomal protein L19;	R	6.4									Q9L0T5	SubName: Full=Putative uncharacterized protein SCO4509;	U	1.29
																	P46790	30S ribosomal protein S5;	R	5.58									Q9ADJ5	SubName: Full=Putative uncharacterized protein SCO7464;	U	1.24
																	P66337	30S ribosomal protein S10;	R	4.76									Q93JB5	SubName: Full=Putative uncharacterized protein SCO7481;	U	1.09
																	Q9L0D5	50S ribosomal protein L22;	R	3.92									Q9RKA2	SubName: Full=Putative uncharacterized protein SCO0260;	U	1.04
																	Q9L0D0	50S ribosomal protein L14;	R	3.63									Q9X8U9	SubName: Full=Putative uncharacterized protein SCO3913;	U	1.02
																	P40174	Elongation factor Tu-1; Short=EF-Tu-1;	R	3.6									O69982	SubName: Full=Putative uncharacterized protein SCO5806;	U	1.01
																	P46788	50S ribosomal protein L18;	R	3.52									Q9ZBR8	SubName: Full=Putative uncharacterized protein SCO5561;	U	0.97
																	Q9L1I0	50S ribosomal protein L21;	R	3.43									Q9X8G7	SubName: Full=Putative uncharacterized protein SCO3343;	U	0.94
																	O86773	30S ribosomal protein S13;	R	3.23									Q9KZ66	SubName: Full=Putative uncharacterized protein SCO3082;	U	0.87
																	Q9K4E5	50S ribosomal protein L31;	R	2.87									Q9XA10	RecName: Full=UPF0233 membrane protein SCO3854;	U	0.85
																	Q9L0D4	30S ribosomal protein S3;	R	2.64									O86524	SubName: Full=Putative uncharacterized protein SCO5543;	U	0.84
																	Q9X8U5	50S ribosomal protein L9;	R	2.63									Q93IZ3	SubName: Full=Putative uncharacterized protein SCO5077;	U	0.84
																	Q9X8U2	30S ribosomal protein S6;	R	2.62									Q9RJ72	SubName: Full=Putative uncharacterized protein SCO1629;	U	0.83
																	Q9KXP5	30S ribosomal protein S4;	R	2.54									O86521	SubName: Full=Putative uncharacterized protein SCO5539;	U	0.82
																	P66470	30S ribosomal protein S18 1;	R	2.48									Q9S2X1	SubName: Full=Putative uncharacterized protein SCO2080;	U	0.8
																	O88058	50S ribosomal protein L20;	R	2.38									Q9X8S6	SubName: Full=Putative uncharacterized protein SCO3659;	U	0.79
																	Q9L0D8	50S ribosomal protein L23;	R	2.24									Q9RKK7	SubName: Full=Putative uncharacterized protein SCO4077;	U	0.79
																	P66417	30S ribosomal protein S14 type Z;	R	2.17									Q9S2G8	SubName: Full=Putative uncharacterized protein SCO2913;	U	0.76
																	P66301	50S ribosomal protein L36 1;	R	2.16									Q9S2H0	SubName: Full=Putative uncharacterized protein SCO2911;	U	0.76
																	Q53874	50S ribosomal protein L13;	R	1.93									Q9XA38	SubName: Full=Putative uncharacterized protein SCO3575;	U	0.75
																	Q53875	30S ribosomal protein S9;	R	1.6									Q93JF6	SubName: Full=Putative uncharacterized protein SCO5971;	U	0.73
																	P0A463	50S ribosomal protein L11;	R	1.59									O86794	SubName: Full=Putative uncharacterized protein SCO4753;	U	0.73
																	Q9KXQ9	Elongation factor P; Short=EF-P;	R	1.38									Q9X7N1	SubName: Full=Putative uncharacterized protein SCO6725;	U	0.71
																	Q9ZBQ8	50S ribosomal protein L32-1;	R	1.26									Q9FCH0	SubName: Full=Putative uncharacterized protein SCO4199;	U	0.69
																	P41103	50S ribosomal protein L10;	R	1.21									Q9KZQ2	SubName: Full=Putative uncharacterized protein SCO2901;	U	0.68
																	Q9L0C9	50S ribosomal protein L24;	R	1.12									Q9KZQ0	SubName: Full=Putative uncharacterized protein SCO1382;	U	0.68
																	O88060	Translation initiation factor IF-3;	R	1.1									Q9S225	SubName: Full=Putative uncharacterized protein SCO1775;	U	0.67
																	O86770	Ribosome-recycling factor; Short=RRF; AltName: Full=Ribosome-releasing factor;	R	1.05									Q9X8J2	RecName: Full=UPF0145 protein SCO3412;	U	0.66
																	O31213	Elongation factor Ts; Short=EF-Ts;	R	1.02									Q9S2U0	SubName: Full=Putative uncharacterized protein SCO2045;	U	0.66
																	P48950	50S ribosomal protein L1;	R	1.01									Q53867	RecName: Full=Uncharacterized protein SCO3923;	U	0.65
																	Q9S2K5	30S ribosomal protein S1;	R	0.94									Q9AJZ8	SubName: Full=Putative uncharacterized protein SCO7730;	U	0.6
																	P41102	50S ribosomal protein L7/L12;	R	0.94									Q9RIW9	SubName: Full=Putative uncharacterized protein SCO0144;	U	0.58
																	P0A4A3	30S ribosomal protein S12;	R	0.88									Q9K3M2	SubName: Full=Putative uncharacterized protein SCO1038;	U	0.58
																	P46787	50S ribosomal protein L15;	R	0.74									Q9FBJ1	SubName: Full=Putative uncharacterized protein SCO5167;	U	0.55
																	D3K848	30S ribosomal protein S12; Flags: Fragment;	R	0.61									Q9K4D0	SubName: Full=Putative uncharacterized protein SCO5381;	U	0.53
																	P40173	Elongation factor G 1; Short=EF-G 1;	R	0.6									Q9RJX8	SubName: Full=Putative uncharacterized protein SCO1192;	U	0.53
																	Q8CJQ8	Translation initiation factor IF-2;	R	0.59									Q9L0M7	SubName: Full=Putative uncharacterized protein SCO4633;	U	0.5
																	Q9K3T9	50S ribosomal protein L25; AltName: Full=General stress protein CTC;	R	0.53									Q9KXT6	SubName: Full=Putative uncharacterized protein SCO4305;	U	0.5
																	P66233	50S ribosomal protein L33 2;	R	0.51									O86747	SubName: Full=Putative uncharacterized protein SCO5652;	U	0.49
																	Q9ZBR5	50S ribosomal protein L28-1;	R	0.49									Q9KZW5	SubName: Full=Putative uncharacterized protein SCO4136;	U	0.49
																	Q9L0D9	50S ribosomal protein L4;	R	0.46									Q9F2X4	SubName: Full=Putative uncharacterized protein SCO4587;	U	0.49
																	P60515	Translation initiation factor IF-1;	R	0.4									Q9AK96	SubName: Full=Putative uncharacterized protein SCO1366;	U	0.48
																	Q9Z527	Ribosome-binding factor A;	R	0.18									Q9F3K1	SubName: Full=Putative uncharacterized protein SCO5264;	U	0.46
																	Q9L1S9	SsrA-binding protein;	R	0.18									Q9RKW0	SubName: Full=Putative uncharacterized protein SCO6216;	U	0.46
																	P40175	Elongation factor Tu-3; Short=EF-Tu-3;	R	0.16									Q9FCJ2	SubName: Full=Putative uncharacterized protein SCO5196;	U	0.45
																	Q9KYR2	Ribosome maturation factor rimP;	R	0.16									Q9FC11	SubName: Full=Putative uncharacterized protein SCO7073;	U	0.42
																	Q9RKJ0	ATP-dependent RNA helicase;	R	0.04									Q9S2H6	SubName: Full=Putative uncharacterized protein SCO2905;	U	0.42
																	D3K7H5	50S ribosomal protein L3; Flags: Fragment;	R	0.18									Q9ZBY1	SubName: Full=Putative uncharacterized protein SCO3951;	U	0.41
																	Q9L0N9	Putative uncharacterized protein SCO4252;	U	16.33									Q9KXI1	SubName: Full=Putative uncharacterized protein SCO2339;	U	0.41
																	Q9KY22	Putative uncharacterized protein SCO2368;	U	3.97									Q9FBL8	SubName: Full=Putative uncharacterized protein SCO5140;	U	0.39
																	Q9KXW4	Putative tellurium resistance protein;	U	3.33									Q9Z595	SubName: Full=Putative uncharacterized protein SCO6207;	U	0.38
																	O69959	Putative uncharacterized protein SCO5783;	U	2.95									Q9KZP8	SubName: Full=Putative uncharacterized protein SCO1384;	U	0.37
																	O86644	Putative uncharacterized protein SCO5725;	U	2.49									Q9RD05	SubName: Full=Putative uncharacterized protein SCO0906;	U	0.37
																	Q9F2L4	Putative uncharacterized protein SCO3767;	U	2.43									Q9X7Z7	SubName: Full=Putative uncharacterized protein SCO2138;	U	0.37
																	Q9X8T5	SCO3899 Myo-inositol-1-phosphate synthase	U	2.17									Q9S229	SubName: Full=Putative uncharacterized protein SCO1771;	U	0.36
																	Q9X8R4	Putative uncharacterized protein SCO3647;	U	2.09									Q9X9Z8	RecName: Full=UPF0098 protein SCO1794;	U	0.36
																	Q9F325	Putative uncharacterized protein SCO3793;	U	1.91									Q9KZC9	SubName: Full=Putative uncharacterized protein SCO6960;	U	0.35
																	Q9S254	Putative uncharacterized protein SCO1698;	U	1.91									Q9Z588	SubName: Full=Putative uncharacterized protein SCO5491;	U	0.35
																	Q9ZC20	SCO6493 Bleomycin-resistance protein	U	1.59									Q9X826	SubName: Full=Putative uncharacterized protein SCO6059;	U	0.35
																	Q9X7Y8	SCO2129 ARO/CYC	U	1.53									O54152	SubName: Full=Putative uncharacterized protein SCO5889;	U	0.35
																	Q8CK50	Tellurium resistance protein;	U	1.42									Q9L1D4	SubName: Full=Putative uncharacterized protein SCO1548;	U	0.35
																	Q9L0T5	Putative uncharacterized protein SCO4509;	U	1.29									O54133	SubName: Full=Putative uncharacterized protein SCO5867;	U	0.34
																	Q9K4F9	UPF0678 fatty acid-binding protein-like protein SCO4179;	U	1.28									Q9RCZ5	SubName: Full=Putative uncharacterized protein SCO0915;	U	0.34
																	Q9X7N1	Putative uncharacterized protein SCO6725;	U	1.24									Q9EWV6	RecName: Full=Maf-like protein SCO4923;	U	0.32
																	Q9X8G7	Putative uncharacterized protein SCO3343;	U	0.94									O88016	SubName: Full=Putative uncharacterized protein SCO6660;	U	0.31
																	Q9F2M0	Putative uncharacterized protein SCO3761;	U	0.92									Q9L106	SubName: Full=Putative uncharacterized protein SCO1453;	U	0.31
																	Q9RK34	Putative uncharacterized protein SCO0682;	U	0.92									Q9KYV8	SubName: Full=Putative uncharacterized protein SCO3187;	U	0.3
																	Q9S225	Putative uncharacterized protein SCO1775;	U	0.9									O69893	SubName: Full=Putative uncharacterized protein SCO5605;	U	0.3
																	Q93IZ3	SCO5077 ActVA2	U	0.84									Q9FBK4	SubName: Full=Putative uncharacterized protein SCO5154;	U	0.29
																	Q9ADJ5	Putative uncharacterized protein SCO7464;	U	0.83									Q9L1I3	SubName: Full=Putative uncharacterized protein SCO2593;	U	0.29
																	O50515	Phosphocarrier protein HPr; EC=2.7.11.-; AltName: Full=Histidine-containing protein;	U	0.83									Q9AK00	SubName: Full=Putative uncharacterized protein SCO7728;	U	0.29
																	Q9KY23	Putative uncharacterized protein SCO2367;	U	0.79									Q9AK74	SubName: Full=Putative uncharacterized protein SCO4043;	U	0.29
																	Q9K4H3	Putative uncharacterized protein SCO4165;	U	0.79									Q8CJU2	SubName: Full=Putative uncharacterized protein SCO4260;	U	0.28
																	Q9RKW0	Putative uncharacterized protein SCO6216;	U	0.76									Q9RJP8	SubName: Full=Putative uncharacterized protein SCO0592;	U	0.27
																	Q9ZBJ2	Putative uncharacterized protein SCO6482;	U	0.73									Q9FC13	SubName: Full=Putative uncharacterized protein SCO7071;	U	0.27
																	Q53867	Uncharacterized protein SCO3923;	U	0.65									Q9ZBS4	SubName: Full=Putative uncharacterized protein SCO6164;	U	0.27
																	Q9RJG5	Putative uncharacterized protein SCO0469;	U	0.62									Q9L1Q3	SubName: Full=Putative uncharacterized protein SCO6862;	U	0.27
																	Q9K4G5	SCO4173 Peroxiredoxin	U	0.61									Q93J66	SubName: Full=Putative uncharacterized protein SCO0977;	U	0.26
																	Q9K3M2	Putative uncharacterized protein SCO1038;	U	0.58									Q9FCA0	SubName: Full=Putative uncharacterized protein SCO1213;	U	0.26
																	O88016	Putative uncharacterized protein SCO6660;	U	0.56									Q9ADD0	SubName: Full=Putative uncharacterized protein SCO5337;	U	0.25
																	Q93RS6	Putative uncharacterized protein SCO6318;	U	0.53									Q9L0F4	SubName: Full=Putative uncharacterized protein SCO4688;	U	0.25
																	O86643	Putative uncharacterized protein SCO5724;	U	0.52									Q9X8L7	SubName: Full=Putative uncharacterized protein SCO3353;	U	0.24
																	Q93S06	SCO6283 Triphenylmethane reductase	U	0.5									Q9RDK4	SubName: Full=Putative uncharacterized protein SCO2582;	U	0.23
																	Q93RV6	Putative uncharacterized protein SCO1870;	U	0.5									Q9RJS4	SubName: Full=Putative uncharacterized protein SCO0412;	U	0.23
																	O86747	Putative uncharacterized protein SCO5652;	U	0.49									Q9ZBJ6	SubName: Full=Putative uncharacterized protein SCO6478;	U	0.23
																	Q9FCH0	Putative uncharacterized protein SCO4199;	U	0.48									Q8CJJ1	SubName: Full=Putative uncharacterized protein SCO7753;	U	0.23
																	Q9L0M3	Putative uncharacterized protein SCO4637;	U	0.47									O86643	SubName: Full=Putative uncharacterized protein SCO5724;	U	0.23
																	O86609	Putative uncharacterized protein SCO6340;	U	0.47									Q9RKY0	SubName: Full=Putative uncharacterized protein SCO1421;	U	0.23
																	Q9F2P2	Putative uncharacterized protein SCO3108;	U	0.47									Q9FCJ3	SubName: Full=Putative uncharacterized protein SCO5195;	U	0.22
																	Q9S2G8	Putative uncharacterized protein SCO2913;	U	0.46									Q9K4C2	SubName: Full=Putative uncharacterized protein SCO5389;	U	0.22
																	Q9FCJ2	Putative uncharacterized protein SCO5196;	U	0.45									Q9KZN1	SubName: Full=Putative uncharacterized protein SCO1401;	U	0.22
																	Q9XA38	Putative uncharacterized protein SCO3575;	U	0.45									Q93IW6	SubName: Full=Putative uncharacterized protein SCO1304;	U	0.22
																	Q9K4C3	UPF0286 protein SCO5388;	U	0.44									Q9FC31	SubName: Full=Putative uncharacterized protein SCO7053;	U	0.21
																	Q9RJP8	Putative uncharacterized protein SCO0592;	U	0.43									Q9RI49	SubName: Full=Putative uncharacterized protein SCO0197;	U	0.21
																	Q9F3M3	Putative uncharacterized protein SCO7665;	U	0.43									Q9L0M3	SubName: Full=Putative uncharacterized protein SCO4637;	U	0.21
																	Q9KZR6	Putative uncharacterized protein SCO2885;	U	0.42									Q9S254	SubName: Full=Putative uncharacterized protein SCO1698;	U	0.2
																	Q8CK10	Putative uncharacterized protein SCO1987;	U	0.41									Q9L2C2	SubName: Full=Putative uncharacterized protein SCO5398;	U	0.2
																	Q9EWR4	Putative uncharacterized protein SCO0788;	U	0.4									Q9ZBN2	SubName: Full=Putative uncharacterized protein SCO6177;	U	0.2
																	Q9RDR9	Putative uncharacterized protein SCO2248;	U	0.38									Q9XA87	SubName: Full=Putative uncharacterized protein SCO0838;	U	0.2
																	Q9RD82	Putative uncharacterized protein SCO0795;	U	0.38									Q9FCG2	SubName: Full=Putative uncharacterized protein SCO4207;	U	0.19
																	Q9S2J8	Putative uncharacterized protein SCO2005;	U	0.37									Q9XAD6	SubName: Full=Putative uncharacterized protein SCO1920;	U	0.19
																	Q9X9Z8	UPF0098 protein SCO1794;	U	0.36									Q9RKK3	SubName: Full=Putative uncharacterized protein SCO4081;	U	0.19
																	Q9S229	Putative uncharacterized protein SCO1771;	U	0.36									Q9RDA3	RecName: Full=UPF0303 protein SCO2848;	U	0.19
																	Q9ZBK4	Putative uncharacterized protein SCO6470;	U	0.36									Q9KYX9	SubName: Full=Putative uncharacterized protein SCO3001;	U	0.19
																	Q9XA10	UPF0233 membrane protein SCO3854;	U	0.36									Q9RDK9	SubName: Full=Putative uncharacterized protein SCO2577;	U	0.19
																	Q9L1D4	Putative uncharacterized protein SCO1548;	U	0.35									Q9F2M0	SubName: Full=Putative uncharacterized protein SCO3761;	U	0.18
																	Q9X8T3	Putative uncharacterized protein SCO3897;	U	0.34									Q9RJG5	SubName: Full=Putative uncharacterized protein SCO0469;	U	0.18
																	Q9RCZ5	Putative uncharacterized protein SCO0915;	U	0.34									Q93J70	SubName: Full=Putative uncharacterized protein SCO2827;	U	0.17
																	Q9S2A9	Putative uncharacterized protein SCO1721;	U	0.34									O86814	SubName: Full=Putative uncharacterized protein SCO5754;	U	0.17
																	O50517	Putative uncharacterized protein SCO5843;	U	0.33									Q9K3U3	SubName: Full=Putative uncharacterized protein SCO4402;	U	0.17
																	Q9S2H0	SCO2911 MoaD - biosynthesis of molybdenum cofactor (Moco)	U	0.33									Q9AK59	SubName: Full=Putative uncharacterized protein SCO4058;	U	0.17
																	O69982	Putative uncharacterized protein SCO5806;	U	0.32									Q9ZBK4	SubName: Full=Putative uncharacterized protein SCO6470;	U	0.17
																	O86794	Putative uncharacterized protein SCO4753;	U	0.32									Q9FCG4	SubName: Full=Putative uncharacterized protein SCO4205;	U	0.17
																	Q9KYV8	Putative uncharacterized protein SCO3187;	U	0.3									Q9S280	SubName: Full=Putative uncharacterized protein SCO1809;	U	0.17
																	Q9S2U0	Putative uncharacterized protein SCO2045;	U	0.29									O86515	SubName: Full=Putative uncharacterized protein SCO5533;	U	0.16
																	Q9L1I3	Putative uncharacterized protein SCO2593;	U	0.29									Q9ADH1	SubName: Full=Putative uncharacterized protein SCO6092;	U	0.16
																	Q9AK00	Putative uncharacterized protein SCO7728;	U	0.29									Q9AK70	SubName: Full=Putative uncharacterized protein SCO4047;	U	0.15
																	Q9L0F0	Putative uncharacterized protein SCO4692;	U	0.29									Q9L265	SubName: Full=Putative uncharacterized protein SCO1544;	U	0.15
																	Q9K4M1	Putative uncharacterized protein SCO7293;	U	0.28									O69878	SubName: Full=Putative uncharacterized protein SCO5590;	U	0.15
																	Q8CJU2	Putative uncharacterized protein SCO4260;	U	0.28									Q9RKA5	SubName: Full=Putative uncharacterized protein SCO3183;	U	0.15
																	Q9RKA2	Putative uncharacterized protein SCO0260;	U	0.27									Q9EWL8	SubName: Full=Putative uncharacterized protein SCO7772;	U	0.15
																	O69889	Putative uncharacterized protein SCO5601;	U	0.27									Q9K3Z4	SubName: Full=Putative uncharacterized protein SCO1339;	U	0.15
																	Q9AD20	Putative uncharacterized protein SCP1.130;	U	0.27									O50517	SubName: Full=Putative uncharacterized protein SCO5843;	U	0.15
																	Q9FCA0	Putative uncharacterized protein SCO1213;	U	0.26									Q9L013	SubName: Full=Putative uncharacterized protein SCO2300;	U	0.15
																	Q9RIW9	Putative uncharacterized protein SCO0144;	U	0.26									Q9FC17	SubName: Full=Putative uncharacterized protein SCO7067;	U	0.15
																	Q9FBL8	Putative uncharacterized protein SCO5140;	U	0.25									Q9EX20	SubName: Full=Putative uncharacterized protein SCO1020;	U	0.14
																	O86527	Putative uncharacterized protein SCO5546;	U	0.24									Q9S210	SubName: Full=Putative uncharacterized protein SCO1790;	U	0.14
																	Q9ZBJ6	Putative uncharacterized protein SCO6478;	U	0.23									Q9RDP9	SubName: Full=Putative uncharacterized protein SCO2385;	U	0.14
																	Q9XA79	Putative uncharacterized protein SCO0846;	U	0.23									Q9K4E2	SubName: Full=Putative uncharacterized protein SCO5362;	U	0.14
																	Q9RKY0	Putative uncharacterized protein SCO1421;	U	0.23									Q9S2D6	SubName: Full=Putative uncharacterized protein SCO0277;	U	0.13
																	Q9RJS4	Putative uncharacterized protein SCO0412;	U	0.23									Q9L201	SubName: Full=Putative uncharacterized protein SCO2634;	U	0.13
																	Q9AD90	UPF0225 protein SCO1677;	U	0.23									Q9KXS7	SubName: Full=Putative uncharacterized protein SCO4314;	U	0.13
																	Q9F309	UPF0256 protein SCO2625;	U	0.22									O69834	SubName: Full=Putative uncharacterized protein SCO6046;	U	0.12
																	Q9KZW5	Putative uncharacterized protein SCO4136;	U	0.22									Q9KY25	SubName: Full=Putative uncharacterized protein SCO2365;	U	0.12
																	P16251	Uncharacterized protein SCO2049;	U	0.22									Q9FCL1	SubName: Full=Putative uncharacterized protein SCO5177;	U	0.12
																	Q9EX03	Putative uncharacterized protein SCO1123;	U	0.22									Q9FBK7	SubName: Full=Putative uncharacterized protein SCO5151;	U	0.12
																	O86521	Putative uncharacterized protein SCO5539;	U	0.22									Q93S06	SubName: Full=Putative uncharacterized protein SCO6283;	U	0.11
																	O86524	Putative uncharacterized protein SCO5543;	U	0.22									O86527	SubName: Full=Putative uncharacterized protein SCO5546;	U	0.11
																	Q93JK4	Putative uncharacterized protein SCO4990;	U	0.22									Q9X8R8	SubName: Full=Putative uncharacterized protein SCO3651;	U	0.11
																	Q9KZN1	Putative uncharacterized protein SCO1401;	U	0.22									O86842	SubName: Full=Putative uncharacterized protein SCO5745;	U	0.1
																	Q9Z4Z2	Putative uncharacterized protein SCO3239;	U	0.21									Q9KXM7	SubName: Full=Putative uncharacterized protein SCO4330;	U	0.1
																	Q9FC31	Putative uncharacterized protein SCO7053;	U	0.21									Q9F3Q5	SubName: Full=Putative uncharacterized protein SCO7632;	U	0.1
																	Q9L106	Putative uncharacterized protein SCO1453;	U	0.2									Q9XA21	SubName: Full=Putative uncharacterized protein SCO3843;	U	0.1
																	Q9L2C2	Putative uncharacterized protein SCO5398;	U	0.2									Q9RIZ8	SubName: Full=Putative uncharacterized protein SCO0167;	U	0.1
																	Q9L110	Putative uncharacterized protein SCO1449;	U	0.19									Q8CJJ5	SubName: Full=Putative uncharacterized protein SCO7589;	U	0.1
																	Q9EWS6	Putative uncharacterized protein SCO0771;	U	0.19									Q9KYV2	SubName: Full=Putative uncharacterized protein SCO3193;	U	0.09
																	Q9FCG2	Putative uncharacterized protein SCO4207;	U	0.19									Q93J33	SubName: Full=Putative uncharacterized protein SCO3974;	U	0.09
																	Q9XAD6	Putative uncharacterized protein SCO1920;	U	0.19									Q93RW8	SubName: Full=Putative uncharacterized protein SCO1858;	U	0.09
																	Q9RDA3	UPF0303 protein SCO2848;	U	0.19									Q7AKJ2	SubName: Full=Putative uncharacterized protein SCO4545;	U	0.09
																	Q9FBN2	Putative uncharacterized protein SCO5047;	U	0.18									Q93J52	SubName: Full=Putative uncharacterized protein SCO3050;	U	0.08
																	Q9Z4W6	Putative uncharacterized protein SCO3215;	U	0.18									Q9X8I7	SubName: Full=Putative uncharacterized protein SCO3407;	U	0.08
																	Q9KYJ9	Putative uncharacterized protein SCO6942;	U	0.18									Q9L1H8	SubName: Full=Putative uncharacterized protein SCO2599;	U	0.07
																	Q9FCG4	Putative uncharacterized protein SCO4205;	U	0.17									O86748	SubName: Full=Putative uncharacterized protein SCO5651;	U	0.07
																	Q9S2W3	Putative uncharacterized protein SCO2093;	U	0.17									Q9X8U0	SubName: Full=Putative uncharacterized protein SCO3904;	U	0.07
																	Q9AK59	Putative uncharacterized protein SCO4058;	U	0.17									Q9F2J0	SubName: Full=Putative uncharacterized protein SCO3791;	U	0.07
																	Q9K3Z3	Putative uncharacterized protein SCO1340;	U	0.17									Q9K3U6	SubName: Full=Putative uncharacterized protein SCO4399;	U	0.06
																	Q9KZC9	Putative uncharacterized protein SCO6960;	U	0.16									Q9RKY3	SubName: Full=Putative uncharacterized protein SCO1424;	U	0.06
																	Q9X8I7	Putative uncharacterized protein SCO3407;	U	0.16									Q8CJR7	SubName: Full=Putative uncharacterized protein SCO5332;	U	0.06
																	Q9Z588	Putative uncharacterized protein SCO5491;	U	0.16									Q93IX4	SubName: Full=Putative uncharacterized protein SCO1296;	U	0.05
																	Q9X8S6	Putative uncharacterized protein SCO3659;	U	0.16									Q9L0P7	SubName: Full=Putative uncharacterized protein SCO4244;	U	0.04
																	Q9ZBJ7	Putative uncharacterized protein SCO6477;	U	0.16									Q9L1H1	SubName: Full=Putative uncharacterized protein SCO2606;	U	0.04
																	Q9L0M7	Putative uncharacterized protein SCO4633;	U	0.14									Q8CJY0	SubName: Full=Putative uncharacterized protein SCO2999;	U	0.02
																	Q9KZW4	Putative uncharacterized protein SCO4137;	U	0.14
																	Q9L023	Putative uncharacterized protein SCO7032;	U	0.14
																	Q9S2X1	Putative uncharacterized protein SCO2080;	U	0.13
																	Q9S2D6	Putative uncharacterized protein SCO0277;	U	0.13
																	Q9FCL1	Putative uncharacterized protein SCO5177;	U	0.12
																	Q9FCJ1	Putative uncharacterized protein SCO5197;	U	0.12
																	Q9L2B4	Putative uncharacterized protein SCO5406;	U	0.12
																	Q9S2L9	Putative uncharacterized protein SCO2125;	U	0.12
																	Q9L288	UPF0082 protein SCO1521;	U	0.12
																	O86738	Putative uncharacterized protein SCO5661;	U	0.12
																	Q9L2B2	Putative uncharacterized protein SCO5408;	U	0.12
																	Q9FCJ3	Putative uncharacterized protein SCO5195;	U	0.11
																	Q9FBQ8	Putative uncharacterized protein SCO5288;	U	0.11
																	O86842	Putative uncharacterized protein SCO5745;	U	0.1
																	Q9KZH5	Putative uncharacterized protein SCO6977;	U	0.1
																	Q9EWU4	Putative uncharacterized protein SCO0727;	U	0.09
																	Q9ZBY1	Putative uncharacterized protein SCO3951;	U	0.09
																	Q9F3K0	Putative uncharacterized protein SCO5265;	U	0.09
																	Q9F336	Putative uncharacterized protein SCO5134;	U	0.09
																	O88028	Putative uncharacterized protein SCO6672;	U	0.09
																	Q9K4F5	Putative uncharacterized protein SCO4185;	U	0.09
																	Q93J52	Putative uncharacterized protein SCO3050;	U	0.08
																	O54173	Putative uncharacterized protein SCO5944;	U	0.08
																	Q9ZBR0	Putative uncharacterized protein SCO5569;	U	0.08
																	Q9FBK4	Putative uncharacterized protein SCO5154;	U	0.07
																	Q9F2J0	Putative uncharacterized protein SCO3791;	U	0.07
																	Q9S2S7	Putative uncharacterized protein SCO2062;	U	0.07
																	Q9XAD1	Putative uncharacterized protein SCO1925;	U	0.06
																	Q9K3Q9	Putative uncharacterized protein SCO1089;	U	0.06
																	Q7AKQ3	Putative uncharacterized protein SCO1647;	U	0.06
																	Q99Q24	Putative uncharacterized protein SCP1.280; Putative uncharacterized protein SCP1.73c;	U	0.05
																	Q9L1H8	Putative uncharacterized protein SCO2599;	U	0.04
																	Q8CJY0	Putative uncharacterized protein SCO2999;	U	0.03
																	O86852	Gamma-butyrolactone binding protein;		2.5
																	Q7AKJ7	Iron repressor;		0.61

## Sheet: Figure 3
								Replicate 1						Replicate 2
	Late vegetative replicate 1						Q9X7Z9	Putative transcriptional regulator;	D	4.47			Q9RJ29	SubName: Full=Putative transcriptional regulator;	D	11.84
							Q9KXR9	Putative uncharacterized protein SCO1480;	D	3.49			P0A3H5	RecName: Full=DNA-binding protein HU 1; AltName: Full=HSl;	D	9.1
							Q9F2U7	SCO4614 YajQ putative nucleotide-binding protein	D	3.4			Q9KXR9	SubName: Full=Putative uncharacterized protein SCO1480;	D	6.4
							P0A3H5	DNA-binding protein HU 1; AltName: Full=HSl;	D	3.24			Q9RKJ5	SubName: Full=Putative DNA-binding protein;	D	5.35
							P0A4Q4	SCO5592 predicted RNA-binding protein	D	2.69			Q9X7Z9	SubName: Full=Putative transcriptional regulator;	D	4.47
							O52732	Putative DNA binding protein; Putative DNA-binding protein;	D	2.12			Q9RI42	SubName: Full=Putative luxR family two-component response regulator;	D	4.18
							Q9XA42	Putative transcriptional regulator;	D	1.99			Q9XA42	SubName: Full=Putative transcriptional regulator;	D	2.81
							P60312	DNA-directed RNA polymerase subunit alpha; Short=RNAP subunit alpha; EC=2.7.7.6; AltName: Full=RNA polymerase subunit alpha; AltName: Full=Transcriptase subunit alpha;	D	1.69			Q8KVT8	SubName: Full=Putative two-component response regulator; Flags: Fragment;	D	2.65
							Q9KYW8	Putative two-component system response regulator;	D	1.29			O52732	SubName: Full=Putative DNA binding protein; SubName: Full=Putative DNA-binding protein;	D	2.12
							Q9KYP0	Putative asnC-family transcriptional regulator;	D	1.28			Q9L2B5	SubName: Full=Putative transcriptional regulator;	D	1.62
							Q9AK96	SCO1366 Transcriptional regulator (PadR-family)	D	1.2			Q9F9J5	SubName: Full=Putative response regulator;	D	1.59
							Q9X8U3	Single-stranded DNA-binding protein 2; Short=SSB 2; AltName: Full=Helix-destabilizing protein 2;	D	1.1			Q9RIW6	SubName: Full=Putative transcriptional regulatory protein;	D	1.57
							Q9X8N1	Putative Lsr2-like protein;	D	1.09			Q9KYU7	SubName: Full=Putative deoR-family transcriptional regulator;	D	1.44
							Q9RJ29	Putative transcriptional regulator;	D	1.07			Q9FBI8	SubName: Full=Putative tetR-family transcriptional regulator;	D	1.43
							Q9XA07	Putative regulatory protein;	D	1.06			Q9RIZ7	SubName: Full=Possible regulator protein;	D	1.32
							Q9ZBR8	SCO5561 Transcriptional regulator (Lrp/AsnC-family)	D	0.97			O69895	SubName: Full=Putative transcriptional regulator;	D	1.29
							Q9L0Q9	Putative transcriptional factor regulator;	D	0.94			Q9XA05	SubName: Full=Putative DNA-binding protein;	D	1.16
	Late vegetative replicate 2						Q9RKY4	Putative AsnC-family transcriptional regulatory protein;	D	0.93			P0A4I1	RecName: Full=Transcriptional regulatory protein CutR; AltName: Full=Defective melC1 suppressor protein;	D	1.11
							Q93RV4	Putative IclR-family transcriptional regulator;	D	0.88			Q9X8N1	SubName: Full=Putative Lsr2-like protein;	D	1.09
							O86809	Two-component regulator;	D	0.86			O86533	SubName: Full=Putative regulator;	D	1.05
							Q9FCA3	Putative transcriptional regulatory protein;	D	0.65			Q8CJU3	SubName: Full=Putative phosphate transport system regulator;	D	1.03
							Q9RKK8	Putative LSR2-like protein;	D	0.64			P60312	RecName: Full=DNA-directed RNA polymerase subunit alpha; Short=RNAP subunit alpha; EC=2.7.7.6; AltName: Full=RNA polymerase subunit alpha; AltName: Full=Transcriptase subunit alpha;	D	0.93
							Q9L2B5	Putative transcriptional regulator;	D	0.62			Q9KYP0	SubName: Full=Putative asnC-family transcriptional regulator;	D	0.93
							Q04942	Transcriptional regulatory protein AfsQ1;	D	0.61			Q9X8U3	RecName: Full=Single-stranded DNA-binding protein 2; Short=SSB 2; AltName: Full=Helix-destabilizing protein 2;	D	0.81
							Q8CJU3	Putative phosphate transport system regulator;	D	0.6			Q04942	RecName: Full=Transcriptional regulatory protein AfsQ1;	D	0.81
							Q9ZBF4	Putative regulatory protein;	D	0.57			Q9L0G5	SubName: Full=Putative regulatory protein;	D	0.74
							Q9KYU7	Putative deoR-family transcriptional regulator;	D	0.56			P0A3H7	RecName: Full=DNA-binding protein HU 2;	D	0.71
							P0A3H7	DNA-binding protein HU 2;	D	0.49			Q9X8M4	SubName: Full=Putative tetR-family regulator;	D	0.71
							Q9F367	Putative tetR-family transcriptional regulatory protein;	D	0.48			Q9S2Q4	SubName: Full=Putative gntR-family transcriptional regulator;	D	0.68
							Q9KXI9	Putative MarR-family transcriptional regulator;	D	0.48			Q9FCA3	SubName: Full=Putative transcriptional regulatory protein;	D	0.65
							Q9XA31	Putative transcriptional regulator;	D	0.47			Q9L0Q9	SubName: Full=Putative transcriptional factor regulator;	D	0.64
							Q8KVT8	Putative two-component response regulator; Flags: Fragment;	D	0.47			Q9XA07	SubName: Full=Putative regulatory protein;	D	0.62
							Q9RKJ5	Putative DNA-binding protein;	D	0.45			Q7AKS6	SubName: Full=Putative DNA-binding protein;	D	0.56
							Q9RJ54	Putative two-component response regulator;	D	0.45			Q9S2A2	SubName: Full=Putative gntR-family transcriptional regulator;	D	0.51
							Q9L0R1	Putative response regulator;	D	0.44			Q9X810	SubName: Full=Putative response regulator;	D	0.5
							P36266	Transcription antitermination protein nusG;	D	0.44			Q9XA31	SubName: Full=Putative transcriptional regulator;	D	0.47
							Q9EWM4	Putative transcriptional regulator;	D	0.44			O66121	SubName: Full=CprA; SubName: Full=Transcriptional regulator;	D	0.46
							Q9X8T6	SCO3900 Trasncriptional regulator (PadR-family)	D	0.43			Q9X850	SubName: Full=Putative two component system response regulator;	D	0.45
							Q9WX06	SCO3328 bdtA Transcriptional regulator (HtT)	D	0.43			Q9RJ54	SubName: Full=Putative two-component response regulator;	D	0.45
							Q9RI42	Putative luxR family two-component response regulator;	D	0.42			Q9KXM1	SubName: Full=Putative marR-family protein;	D	0.44
							Q9KY72	Putative two-component system DNA-binding response regulator;	D	0.4			Q9KZ82	SubName: Full=Putative two-component system reponse regulator;	D	0.43
							Q9KZP8	SCO1384 Possible nucleotide-binding protein	D	0.37			Q9ZEP4	RecName: Full=Transcriptional regulatory protein CseB;	D	0.42
							Q9RIW6	Putative transcriptional regulatory protein;	D	0.37			Q9L0A4	SubName: Full=Putative gntR-family transcriptional regulator;	D	0.41
							Q9XA05	Putative DNA-binding protein;	D	0.36			P15360	RecName: Full=Glycerol operon regulatory protein;	D	0.38
							O69980	Transcriptional repressor NrdR;	D	0.34			Q9ADK8	SubName: Full=Putative tetR-family transcriptional regulator;	D	0.33
							Q9RD98	SCO2853 Transcriptional regulator (HtH) (HxlR-like)	D	0.34			Q9Z551	SubName: Full=Putative transcriptional regulator;	D	0.33
							Q9KY14	Putative regulatory protein;	D	0.33			Q9RDS4	SubName: Full=Putative TetR-family transcriptional regulator;	D	0.32
							Q9Z551	Putative transcriptional regulator;	D	0.33			Q9X7W5	SubName: Full=Putative DNA-binding protein;	D	0.32
							Q9EWV6	SCO4923 Nucleotide-binding protein Maf	D	0.32			Q9K3V9	SubName: Full=Putative tetR-family transcriptional regulator;	D	0.31
							Q9KZX2	Putative transcriptional regulator;	D	0.32			Q9F367	SubName: Full=Putative tetR-family transcriptional regulatory protein;	D	0.3
							Q9X8G9	Putative transcriptional regulator;	D	0.31			Q9S253	SubName: Full=Putative transcriptional regulator;	D	0.29
							Q9RCV4	Putative TetR-family regulator;	D	0.31			O86809	SubName: Full=Two-component regulator;	D	0.28
							Q9F3K9	SCO5256 Zinc finger/ribbon protein	D	0.3			Q9RKK8	SubName: Full=Putative LSR2-like protein;	D	0.28
							Q9KXS8	Putative regulatory protein;	D	0.29			P27903	RecName: Full=DNA polymerase III subunit beta; EC=2.7.7.7;	D	0.26
							Q9AK74	SCO4043 Transcriptional regulator (Arc/MetJ-family)	D	0.29			Q9X904	SubName: Full=Putative transcriptional regulator;	D	0.26
							P0A4I1	Transcriptional regulatory protein CutR; AltName: Full=Defective melC1 suppressor protein;	D	0.28			Q9RJV3	SubName: Full=Probable GntR-family regulator (Putative secreted protein);	D	0.26
							Q9KYR1	Putative transcriptional termination/antitermination factor;	D	0.28			Q9S2B9	SubName: Full=Putative regulatory protein;	D	0.26
							Q9ZEP4	Transcriptional regulatory protein CseB;	D	0.27			Q9K3L7	SubName: Full=Putative transcriptional regulatory protein;	D	0.25
							P27903	DNA polymerase III subunit beta; EC=2.7.7.7;	D	0.26			Q9L062	SubName: Full=AraC-family transcriptional regulator;	D	0.24
							Q9X904	Putative transcriptional regulator;	D	0.26			Q9S261	SubName: Full=Putative tetR transcriptional regulator;	D	0.24
							Q9S2B9	Putative regulatory protein;	D	0.26			Q8CK07	SubName: Full=Putative transcriptional regulatory protein;	D	0.24
							Q9ADH9	Putative DNA polymerase;	D	0.25			Q9L0A6	SubName: Full=Putative transcriptional regulator;	D	0.24
							Q9L062	AraC-family transcriptional regulator;	D	0.24			Q9RJN6	SubName: Full=Putative regulatory protein;	D	0.22
							Q8CK07	Putative transcriptional regulatory protein;	D	0.24			Q9S2K0	SubName: Full=DNA polymerase I;	D	0.2
							Q9X810	Putative response regulator;	D	0.22			Q9RK98	SubName: Full=Putative transcriptional regulator;	D	0.2
							Q9L1Y3	SCO2652 Transcriptional regulator (Rrf2-family)	D	0.21			Q93IX1	SubName: Full=Putative transcriptional regulatory protein;	D	0.2
							Q93IX1	Putative transcriptional regulatory protein;	D	0.2			Q9Z515	RecName: Full=Sporulation transcription regulator whiA;	D	0.19
							Q9KXM1	Putative marR-family protein;	D	0.2			Q9EWY1	SubName: Full=Putative marR-family regulator;	D	0.19
							Q9L101	Putative asnC-family regulatory protein;	D	0.19			Q9RDN9	SubName: Full=Putative marR-family transcriptonal regulator;	D	0.19
							Q9X8V0	Putative transcriptional regulator;	D	0.19			Q9L101	SubName: Full=Putative asnC-family regulatory protein;	D	0.19
							Q9X8E8	Putative merR-family transcriptional regulator;	D	0.19			Q9RKY4	SubName: Full=Putative AsnC-family transcriptional regulatory protein;	D	0.18
							Q9RKK3	SCO4081 Transcriptional regulator (ArsR-family)	D	0.19			Q9EWG2	SubName: Full=Putative marR-family transcriptional regulator;	D	0.18
							P35886	DNA gyrase subunit B; EC=5.99.1.3;	D	0.18			O86743	SubName: Full=Transcriptional regulatory protein;	D	0.17
							P18183	RNA polymerase principal sigma factor hrdB;	D	0.18			Q9F391	SubName: Full=Putative transcriptional regulator;	D	0.16
							Q9L0Z6	Putative transcriptional regulator;	D	0.17			O69980	RecName: Full=Transcriptional repressor NrdR;	D	0.16
							O50502	Probable transcriptional repressor protein;	D	0.16			Q9K3Q0	SubName: Full=Putative MarR-family regulatory protein;	D	0.16
							Q9F391	Putative transcriptional regulator;	D	0.16			Q9KYE8	SubName: Full=Putative MarR-family transcriptional regulator;	D	0.16
							Q7AKS6	Putative DNA-binding protein;	D	0.16			Q9ADP7	SubName: Full=Putative tetR family regulatory protein;	D	0.15
							Q9X7P9	Putative transcriptional accessory protein;	D	0.16			Q8CJT1	RecName: Full=DNA-directed RNA polymerase subunit beta~; Short=RNAP subunit beta~; EC=2.7.7.6; AltName: Full=RNA polymerase subunit beta~; AltName: Full=Transcriptase subunit beta~;	D	0.14
							Q9KYE8	Putative MarR-family transcriptional regulator;	D	0.16			Q9KXX1	SubName: Full=Putative transcriptional regulator;	D	0.14
							Q9ADK8	Putative tetR-family transcriptional regulator;	D	0.15			Q9S2V6	SubName: Full=Putative transcriptional regulator;	D	0.14
							Q9ADP7	Putative tetR family regulatory protein;	D	0.15			Q9S1R1	SubName: Full=Putative tetR-family transcriptional regulator;	D	0.14
							Q9K3Z4	SCO1339 Transcriptional repressor	D	0.15			Q9KXS8	SubName: Full=Putative regulatory protein;	D	0.14
							Q9S253	Putative transcriptional regulator;	D	0.14			Q8CK21	SubName: Full=Putative TetR-family transcriptional regulator;	D	0.14
							Q9S2V6	Putative transcriptional regulator;	D	0.14			Q9FCH5	SubName: Full=Putative TetR-family transcriptional regulator;	D	0.14
							Q9FBI8	Putative tetR-family transcriptional regulator;	D	0.14			Q93S03	SubName: Full=Putative regulatory protein;	D	0.13
							Q9X8M4	Putative tetR-family regulator;	D	0.14			Q9S1Q0	SubName: Full=Putative transcriptional regulator;	D	0.13
							Q9S2Q4	Putative gntR-family transcriptional regulator;	D	0.14			Q9F2W5	SubName: Full=Putative two-component system response regulator;	D	0.13
							Q9L240	Putative TetR-family transcriptional regulator;	D	0.14			O87854	SubName: Full=Putative transcriptional regulator;	D	0.13
							Q9S2K0	DNA polymerase I;	D	0.13			Q9L0R1	SubName: Full=Putative response regulator;	D	0.13
							Q9KZ82	Putative two-component system reponse regulator;	D	0.13			Q9KZ14	SubName: Full=Putative tetR-family transcriptional regulator;	D	0.13
							Q93S03	Putative regulatory protein;	D	0.13			Q9KZ21	SubName: Full=Putative two-component system response regulator;	D	0.13
							Q9S1Q0	Putative transcriptional regulator;	D	0.13			Q9K4C7	SubName: Full=Putative tetR-family transcriptional regulator;	D	0.13
							Q9F2W5	Putative two-component system response regulator;	D	0.13			Q9ZBV3	SubName: Full=Putative transcriptional regulator;	D	0.13
							O87834	RNA polymerase sigma factor;	D	0.13			Q9K3T5	SubName: Full=Putative TetR-family transcriptional regulator;	D	0.13
							O69998	Putative DNA gyrase subunit B;	D	0.13			Q9RKB4	SubName: Full=Putative merR-family transcriptional regulator;	D	0.13
							Q9RD90	SCO2861 Possible sigma factor	D	0.13			Q9RJQ8	SubName: Full=Putative transcriptional regulator;	D	0.12
							Q9X7X3	Putative transcriptional regulator;	D	0.13			Q9FBR2	SubName: Full=Putative two-component system response regulator;	D	0.12
							P27902	Chromosomal replication initiator protein DnaA;	D	0.13			Q9F2Y9	SubName: Full=Putative tetR family transcriptional regulatory protein;	D	0.11
							Q9X8Q7	Putative two-component system regulator;	D	0.13			Q93RV4	SubName: Full=Putative IclR-family transcriptional regulator;	D	0.11
							Q9ZBU8	Putative two-component system response regulator;	D	0.13			Q9RKU6	SubName: Full=Transcriptional regulator for glyoxylate bypass;	D	0.11
							Q9X850	Putative two component system response regulator;	D	0.13			Q4QZ22	RecName: Full=LexA repressor; EC=3.4.21.88;	D	0.11
							Q9XAE5	Putative tetR-family transcriptional regulator;	D	0.13			Q9KZU5	SubName: Full=Putative two-component systen response regulator;	D	0.11
							Q9L1E5	Putative AbaA-like regulatory protein;	D	0.13			Q9RDE7	SubName: Full=Putative IclR-family transcriptional regulator;	D	0.11
							O69979	LexA repressor; EC=3.4.21.88;	D	0.13			Q9AD80	SubName: Full=Putative deoR-family transcriptional regulator;	D	0.1
							Q9ZBV3	Putative transcriptional regulator;	D	0.13			Q9KY14	SubName: Full=Putative regulatory protein;	D	0.1
							O50496	Two-component system regulator;	D	0.13			Q93JE5	SubName: Full=Putative regulator;	D	0.1
							Q9FBR2	Putative two-component system response regulator;	D	0.12			Q9Z513	RecName: Full=UPF0042 nucleotide-binding protein SCO1952;	D	0.1
							Q9ADD0	SCO5337 Transcriptional regulator HtH (Xre-family)	D	0.12			Q93RZ6	SubName: Full=Putative IclR-family regulatory protein;	D	0.1
							Q9X8S0	Putative two-component system regulator;	D	0.12			P27902	RecName: Full=Chromosomal replication initiator protein DnaA;	D	0.09
							Q9L0A4	Putative gntR-family transcriptional regulator;	D	0.12			P35886	RecName: Full=DNA gyrase subunit B; EC=5.99.1.3;	D	0.08
							Q9K3P4	Putative tetR-family transcriptional regulatory protein;	D	0.12			Q9KYQ6	SubName: Full=Putative regulatory protein;	D	0.08
							Q9WX14	Redox-sensing transcriptional repressor rex;	D	0.12			Q9X909	RecName: Full=DNA topoisomerase 1; EC=5.99.1.2; AltName: Full=DNA topoisomerase I; AltName: Full=Omega-protein; AltName: Full=Relaxing enzyme; AltName: Full=Swivelase; AltName: Full=Untwisting enzyme;	D	0.06
							Q9ZBS6	Putative two-component system response regulator;	D	0.11			P18183	RecName: Full=RNA polymerase principal sigma factor hrdB;	D	0.06
							Q9S261	Putative tetR transcriptional regulator;	D	0.11			Q9ZBP0	SubName: Full=Putative regulatory protein;	D	0.05
							Q93JK5	Putative IclR-family transcriptional regulatory protein;	D	0.11			P35885	RecName: Full=DNA gyrase subunit A; EC=5.99.1.3;	D	0.03
							Q93RX8	Putative gntR-family regulatory protein;	D	0.11			Q9KY67	SubName: Full=Putative ATP-dependent DNA helicase II;	D	0.03
							Q9RKU6	Transcriptional regulator for glyoxylate bypass;	D	0.11			Q9RKR9	SubName: Full=Putative multi-domain regulatory protein;	D	0.02
							Q9Z515	Sporulation transcription regulator whiA;	D	0.09			Q9L0L0	RecName: Full=DNA-directed RNA polymerase subunit beta; Short=RNAP subunit beta; EC=2.7.7.6; AltName: Full=RNA polymerase subunit beta; AltName: Full=Transcriptase subunit beta;	D	0.02
							P18249	RNA polymerase principal sigma factor hrdD;	D	0.08
							Q8CJR6	Transcription termination factor Rho 1; EC=3.6.4.-; AltName: Full=ATP-dependent helicase Rho 1;	D	0.08
							Q9F3K1	SCO5264 Transcriptional regulator (PadR-like)	D	0.08
							Q9L0L0	DNA-directed RNA polymerase subunit beta; Short=RNAP subunit beta; EC=2.7.7.6; AltName: Full=RNA polymerase subunit beta; AltName: Full=Transcriptase subunit beta;	D	0.07
							Q8CJT1	DNA-directed RNA polymerase subunit beta~; Short=RNAP subunit beta~; EC=2.7.7.6; AltName: Full=RNA polymerase subunit beta~; AltName: Full=Transcriptase subunit beta~;	D	0.07
							Q9X9W7	SCO1905 TROVE-domain RNA-binding protein	D	0.05
							Q9ZBP0	Putative regulatory protein;	D	0.05
							Q9K3N6	SCO1024 nucleotide-binding sporulation protein	D	0.04
							Q9X909	DNA topoisomerase 1; EC=5.99.1.2; AltName: Full=DNA topoisomerase I; AltName: Full=Omega-protein; AltName: Full=Relaxing enzyme; AltName: Full=Swivelase; AltName: Full=Untwisting enzyme;	D	0.03
							P35885	DNA gyrase subunit A; EC=5.99.1.3;	D	0.03
							Q9KZJ3	Putative helicase;	D	0.03

## Sheet: DNAbinder (U)
TrEMBL	Annotated function	Category	emPAI	Time point	DNAbinder score
Q9F2L4	Putative uncharacterized protein SCO3767;	U	27.35	27 (early veg)	0.4
Q9KY22	Putative uncharacterized protein SCO2368;	U	12.77	27 (early veg)	-1.41
Q9KXW4	Putative tellurium resistance protein;	U	8	27 (early veg)	-2.32
Q8CK50	Tellurium resistance protein;	U	5.78	27 (early veg)	-2.26
Q9ZBJ2	Putative uncharacterized protein SCO6482;	U	5.23	27 (early veg)	0.03
Q9S2H0	SCO2911 MoaD - biosynthesis of molybdenum cofactor (Moco)	U	4.47	27 (early veg)	0.01
Q9K4H3	Putative uncharacterized protein SCO4165;	U	3.31	27 (early veg)	-1.45
O86644	Putative uncharacterized protein SCO5725;	U	2.49	27 (early veg)	1.66
Q9KY23	Putative uncharacterized protein SCO2367;	U	2.19	27 (early veg)	-1.49
Q9S2W3	Putative uncharacterized protein SCO2093;	U	2.06	27 (early veg)	0.37
Q9L0T5	Putative uncharacterized protein SCO4509;	U	1.82	27 (early veg)	-0.19
Q9ADJ5	Putative uncharacterized protein SCO7464;	U	1.74	27 (early veg)	-0.42
Q9X8T5	Putative uncharacterized protein SCO3899	U	1.72	27 (early veg)	-0.96
Q93RW8	Putative uncharacterized protein SCO1858;	U	1.7	27 (early veg)	-1.7
Q9ZC20	SCO6493 Bleomycin-resistance protein	U	1.59	27 (early veg)	-0.26
Q9L1Q3	Putative uncharacterized protein SCO6862;	U	1.56	27 (early veg)	0.76
Q9X7Y8	SCO2129 ARO/CYC	U	1.53	27 (early veg)	1.44
O50515	SCO5841 Phosphocarrier protein HPr; EC=2.7.11.-;	U	1.47	27 (early veg)	-1.69
Q9X934	Putative uncharacterized protein SCO3581;	U	1.45	27 (early veg)	1.23
O69959	Putative uncharacterized protein SCO5783;	U	1.36	27 (early veg)	0.59
O86524	Putative uncharacterized protein SCO5543;	U	1.25	27 (early veg)	-1.69
Q53867	Uncharacterized protein SCO3923;	U	1.12	27 (early veg)	-0.62
Q9FBL3	Putative uncharacterized protein SCO5145;	U	1.09	27 (early veg)	1.66
Q9AJZ8	Putative uncharacterized protein SCO7730;	U	1.03	27 (early veg)	0.11
Q9RIW9	Putative uncharacterized protein SCO0144;	U	0.98	27 (early veg)	-0.54
Q9K4F9	UPF0678 fatty acid-binding protein-like protein SCO4179;	U	0.98	27 (early veg)	-1.7
Q9EWR4	Putative uncharacterized protein SCO0788;	U	0.97	27 (early veg)	-4.35
Q9X8G7	Putative uncharacterized protein SCO3343;	U	0.94	27 (early veg)	-0.73
Q9S225	Putative uncharacterized protein SCO1775;	U	0.9	27 (early veg)	-0.27
Q9F325	Putative uncharacterized protein SCO3793;	U	0.9	27 (early veg)	1
Q93JK4	Putative uncharacterized protein SCO4990;	U	0.83	27 (early veg)	-1.83
O86521	Putative uncharacterized protein SCO5539;	U	0.82	27 (early veg)	-1.48
Q9KXU7	Putative uncharacterized protein SCO4294	U	0.82	27 (early veg)	-0.89
Q9S2G8	Putative uncharacterized protein SCO2913;	U	0.76	27 (early veg)	-1.37
Q9X8R4	Putative uncharacterized protein SCO3647;	U	0.76	27 (early veg)	-0.09
Q9FBI9	Putative ATP-binding protein; SCO5169	U	0.74	27 (early veg)	0.1
Q93RV6	Putative uncharacterized protein SCO1870;	U	0.71	27 (early veg)	-1.68	-1.68
Q9X7N1	Putative uncharacterized protein SCO6725;	U	0.71	27 (early veg)	-0.3
Q9KYV8	Putative uncharacterized protein SCO3187;	U	0.68	27 (early veg)	-0.58
Q9KY20	Putative uncharacterized protein SCO2370;	U	0.67	27 (early veg)	0.23
Q9L0F3	Putative uncharacterized protein SCO4689;	U	0.65	27 (early veg)	1.44
Q9KZK4	Putative uncharacterized protein SCO3041;	U	0.56	27 (early veg)	-0.67
Q9X8S6	Putative uncharacterized protein SCO3659;	U	0.55	27 (early veg)	-1.17
O69982	Putative uncharacterized protein SCO5806;	U	0.52	27 (early veg)	-0.6
Q9L0M7	Putative uncharacterized protein SCO4633;	U	0.5	27 (early veg)	0
Q9RI34	Putative uncharacterized protein SCO0214;	U	0.5	27 (early veg)	0.06
Q9F2P2	Putative uncharacterized protein SCO3108;	U	0.47	27 (early veg)	1.46
Q9RKW0	Putative uncharacterized protein SCO6216;	U	0.46	27 (early veg)	0.44
Q9XA38	Putative uncharacterized protein SCO3575;	U	0.45	27 (early veg)	-2.31
O50486	Putative uncharacterized protein SCO5768;	U	0.45	27 (early veg)	0.74
Q9F3J8	Putative uncharacterized protein SCO5267;	U	0.45	27 (early veg)	-3.36
Q9S2D6	Putative uncharacterized protein SCO0277;	U	0.44	27 (early veg)	-3.07
Q9L1E1	SCO5464 protein;	U	0.43	27 (early veg)	-2.05
Q9KYX9	Putative uncharacterized protein SCO3001;	U	0.41	27 (early veg)	-1.62
Q9XAD6	Putative uncharacterized protein SCO1920;	U	0.41	27 (early veg)	0.1
O54135	Putative uncharacterized protein SCO5869;	U	0.4	27 (early veg)	0.01
Q9RL60	Putative uncharacterized protein SCO0426;	U	0.4	27 (early veg)	-0.52
Q9L0N9	Putative uncharacterized protein SCO4252;	U	16.33	44 (late veg)	-0.82
Q9KY22	Putative uncharacterized protein SCO2368;	U	3.97	44 (late veg)	-1.41
Q9KXW4	Putative tellurium resistance protein;	U	3.33	44 (late veg)	-2.32
O69959	Putative uncharacterized protein SCO5783;	U	2.95	44 (late veg)	0.59
O86644	Putative uncharacterized protein SCO5725;	U	2.49	44 (late veg)	1.66
Q9F2L4	Putative uncharacterized protein SCO3767;	U	2.43	44 (late veg)	0.4
Q9X8T5	Putative uncharacterized protein SCO3899	U	2.17	44 (late veg)	-0.86
Q9X8R4	Putative uncharacterized protein SCO3647;	U	2.09	44 (late veg)	-0.09
Q9F325	Putative uncharacterized protein SCO3793;	U	1.91	44 (late veg)	1
Q9S254	Putative uncharacterized protein SCO1698;	U	1.91	44 (late veg)	-1.22
Q9ZC20	SCO6493 Bleomycin-resistance protein	U	1.59	44 (late veg)	-0.26
Q9X7Y8	SCO2129 ARO/CYC	U	1.53	44 (late veg)	1.44
Q8CK50	Tellurium resistance protein;	U	1.42	44 (late veg)	-2.26
Q9L0T5	Putative uncharacterized protein SCO4509;	U	1.29	44 (late veg)	-0.19
Q9K4F9	UPF0678 fatty acid-binding protein-like protein SCO4179;	U	1.28	44 (late veg)	-1.7
Q9X7N1	Putative uncharacterized protein SCO6725;	U	1.24	44 (late veg)	-0.3
Q9X8G7	Putative uncharacterized protein SCO3343;	U	0.94	44 (late veg)	-0.73
Q9F2M0	Putative uncharacterized protein SCO3761;	U	0.92	44 (late veg)	0.03
Q9RK34	Putative uncharacterized protein SCO0682;	U	0.92	44 (late veg)	-0.22
Q9S225	Putative uncharacterized protein SCO1775;	U	0.9	44 (late veg)	-0.27
Q93IZ3	SCO5077 ActVA2	U	0.84	44 (late veg)	-1.45
Q9ADJ5	Putative uncharacterized protein SCO7464;	U	0.83	44 (late veg)	-0.42
O50515	SCO5841 Phosphocarrier protein HPr; EC=2.7.11.-;	U	0.83	44 (late veg)	-1.69
Q9KY23	Putative uncharacterized protein SCO2367;	U	0.79	44 (late veg)	-1.49
Q9K4H3	Putative uncharacterized protein SCO4165;	U	0.79	44 (late veg)	-1.45
Q9RKW0	Putative uncharacterized protein SCO6216;	U	0.76	44 (late veg)	0.44
Q9ZBJ2	Putative uncharacterized protein SCO6482;	U	0.73	44 (late veg)	0.03
Q53867	Uncharacterized protein SCO3923;	U	0.65	44 (late veg)	-0.62
Q9RJG5	Putative uncharacterized protein SCO0469;	U	0.62	44 (late veg)	0.35
Q9K3M2	Putative uncharacterized protein SCO1038;	U	0.58	44 (late veg)	-0.78
O88016	Putative uncharacterized protein SCO6660;	U	0.56	44 (late veg)	1.1
Q93RS6	Putative uncharacterized protein SCO6318;	U	0.53	44 (late veg)	-0.71
O86643	Putative uncharacterized protein SCO5724;	U	0.52	44 (late veg)	-0.78
Q93S06	Putative uncharacterized protein SCO6283	U	0.5	44 (late veg)	-0.09
Q93RV6	Putative uncharacterized protein SCO1870;	U	0.5	44 (late veg)	-1.68
O86747	Putative uncharacterized protein SCO5652;	U	0.49	44 (late veg)	-1.26
Q9L0N9	Putative uncharacterized protein SCO4252;	U	23.75	74 (stationary)	-0.82
Q9KY22	Putative uncharacterized protein SCO2368;	U	10.9	74 (stationary)	-1.41
Q9KXW4	Putative tellurium resistance protein;	U	9.42	74 (stationary)	-2.32
Q93IZ2	Putative uncharacterized protein SCO5078;	U	3.49	74 (stationary)	-0.76
Q9F325	Putative uncharacterized protein SCO3793;	U	3.47	74 (stationary)	1
Q8CK50	Tellurium resistance protein;	U	3.36	74 (stationary)	-2.26
Q9L0T5	Putative uncharacterized protein SCO4509;	U	1.82	74 (stationary)	-0.19
Q9X8R4	Putative uncharacterized protein SCO3647;	U	1.56	74 (stationary)	-0.09
Q9FCH0	Putative uncharacterized protein SCO4199;	U	1.51	74 (stationary)	0.73
Q9F2L4	Putative uncharacterized protein SCO3767;	U	1.41	74 (stationary)	0.4
Q9KY23	Putative uncharacterized protein SCO2367;	U	1.39	74 (stationary)	-1.49
Q53908	ActVA 6 protein; Putative uncharacterized protein SCO5081;	U	1.05	74 (stationary)	-1.33
Q9X7N1	Putative uncharacterized protein SCO6725;	U	0.71	74 (stationary)	-0.3
Q9KYV8	Putative uncharacterized protein SCO3187;	U	0.68	74 (stationary)	-0.58
O50517	Putative uncharacterized protein SCO5843;	U	0.54	74 (stationary)	0.3
Q9RK34	Putative uncharacterized protein SCO0682;	U	0.54	74 (stationary)	-0.22
O69982	Putative uncharacterized protein SCO5806;	U	0.52	74 (stationary)	-0.6
O86521	Putative uncharacterized protein SCO5539;	U	0.49	74 (stationary)	-1.48
Q93IY4	Putative uncharacterized protein SCO5101;	U	0.49	74 (stationary)	-0.36
O86747	Putative uncharacterized protein SCO5652;	U	0.49	74 (stationary)	-1.26
Q9XA38	Putative uncharacterized protein SCO3575;	U	0.45	74 (stationary)	-2.31
Q9L2C2	Putative uncharacterized protein SCO5398;	U	0.44	74 (stationary)	-1.02
Q9L1E1	SCO5464 protein;	U	0.43	74 (stationary)	-2.05
O69959	Putative uncharacterized protein SCO5783;	U	0.41	74 (stationary)	0.59
Q9EWR4	Putative uncharacterized protein SCO0788;	U	0.4	74 (stationary)	-4.35
O69830	SubName: Full=Putative uncharacterized protein SCO6042;	U	2.62	44 b (late veg)
P37977	RecName: Full=Uncharacterized protein SCO4036;	U	2.62	44 b (late veg)
Q9K4G5	SubName: Full=Putative uncharacterized protein SCO4173;	U	2.28	44 b (late veg)

## Sheet: D+U replicate 1
Q9L0N9	Putative uncharacterized protein SCO4252;	U	16.33	-0.82
Q9X7Z9	Putative transcriptional regulator;	D	4.47			Black = category D (no DNAbinder score taken because it's already known to bind DNA)
Q9KY22	Putative uncharacterized protein SCO2368;	U	3.97	-1.41		Green = category U, DNAbinder score >0 (predicted significant chance of binding DNA or RNA)
Q9KXR9	Putative uncharacterized protein SCO1480;	D	3.49			Grey = categroy U, DNAbinder score <0 (no predicted significant change of binding DNA or RNA)
Q9F2U7	SCO4614 YajQ putative nucleotide-binding protein	D	3.4			Red = no DNAbinder score because the protein is not present in replicate 1
Q9KXW4	Putative tellurium resistance protein;	U	3.33	-2.32
P0A3H5	DNA-binding protein HU 1; AltName: Full=HSl;	D	3.24
O69959	Putative uncharacterized protein SCO5783;	U	2.95	0.59
P0A4Q4	SCO5592 predicted RNA-binding protein	D	2.69
O86644	Putative uncharacterized protein SCO5725;	U	2.49	1.66
Q9F2L4	Putative uncharacterized protein SCO3767;	U	2.43	0.4
Q9X8T5	Putative uncharacterized protein SCO3899	U	2.17	-0.96
O52732	Putative DNA binding protein; Putative DNA-binding protein;	D	2.12
Q9X8R4	Putative uncharacterized protein SCO3647;	U	2.09	-0.09
Q9XA42	Putative transcriptional regulator;	D	1.99
Q9F325	Putative uncharacterized protein SCO3793;	U	1.91	1
Q9S254	Putative uncharacterized protein SCO1698;	U	1.91	-1.22
P60312	DNA-directed RNA polymerase subunit alpha; Short=RNAP subunit alpha; EC=2.7.7.6; AltName: Full=RNA polymerase subunit alpha; AltName: Full=Transcriptase subunit alpha;	D	1.69
Q9ZC20	SCO6493 Bleomycin-resistance protein	U	1.59	-0.26
Q9X7Y8	SCO2129 ARO/CYC	U	1.53	1.44
Q8CK50	Tellurium resistance protein;	U	1.42	-2.26
Q9KYW8	Putative two-component system response regulator;	D	1.29
Q9L0T5	Putative uncharacterized protein SCO4509;	U	1.29	-0.19
Q9KYP0	Putative asnC-family transcriptional regulator;	D	1.28
Q9K4F9	UPF0678 fatty acid-binding protein-like protein SCO4179;	U	1.28	-1.7
Q9X7N1	Putative uncharacterized protein SCO6725;	U	1.24	-0.3
Q9AK96	SCO1366 Transcriptional regulator (PadR-family)	D	1.2
Q9X8U3	Single-stranded DNA-binding protein 2; Short=SSB 2; AltName: Full=Helix-destabilizing protein 2;	D	1.1
Q9X8N1	Putative Lsr2-like protein;	D	1.09
Q9RJ29	Putative transcriptional regulator;	D	1.07
Q9XA07	Putative regulatory protein;	D	1.06
Q9ZBR8	SCO5561 Transcriptional regulator (Lrp/AsnC-family)	D	0.97
Q9L0Q9	Putative transcriptional factor regulator;	D	0.94
Q9X8G7	Putative uncharacterized protein SCO3343;	U	0.94	-0.73
Q9RKY4	Putative AsnC-family transcriptional regulatory protein;	D	0.93
Q9F2M0	Putative uncharacterized protein SCO3761;	U	0.92	0.03
Q9RK34	Putative uncharacterized protein SCO0682;	U	0.92	-0.22
Q9S225	Putative uncharacterized protein SCO1775;	U	0.9	-0.27
Q93RV4	Putative IclR-family transcriptional regulator;	D	0.88
O86809	Two-component regulator;	D	0.86
Q93IZ3	SCO5077 ActVA2	U	0.84	-1.45
Q9ADJ5	Putative uncharacterized protein SCO7464;	U	0.83	-0.42
O50515	Phosphocarrier protein HPr; EC=2.7.11.-; AltName: Full=Histidine-containing protein;	U	0.83	-1.69
Q9KY23	Putative uncharacterized protein SCO2367;	U	0.79	-1.49
Q9K4H3	Putative uncharacterized protein SCO4165;	U	0.79	-1.45
Q9RKW0	Putative uncharacterized protein SCO6216;	U	0.76	0.44
Q9ZBJ2	Putative uncharacterized protein SCO6482;	U	0.73	0.03
Q9FCA3	Putative transcriptional regulatory protein;	D	0.65
Q53867	Uncharacterized protein SCO3923;	U	0.65	-0.62
Q9RKK8	Putative LSR2-like protein;	D	0.64
Q9L2B5	Putative transcriptional regulator;	D	0.62
Q9RJG5	Putative uncharacterized protein SCO0469;	U	0.62	0.35
Q04942	Transcriptional regulatory protein AfsQ1;	D	0.61
Q8CJU3	Putative phosphate transport system regulator;	D	0.6
Q9K3M2	Putative uncharacterized protein SCO1038;	U	0.58	-0.78
Q9ZBF4	Putative regulatory protein;	D	0.57
Q9KYU7	Putative deoR-family transcriptional regulator;	D	0.56
O88016	Putative uncharacterized protein SCO6660;	U	0.56	1.1
Q93RS6	Putative uncharacterized protein SCO6318;	U	0.53	-0.71
O86643	Putative uncharacterized protein SCO5724;	U	0.52	-0.78
Q93S06	Putative uncharacterized protein SCO6283	U	0.5	-0.09
Q93RV6	Putative uncharacterized protein SCO1870;	U	0.5	-1.68
P0A3H7	DNA-binding protein HU 2;	D	0.49
O86747	Putative uncharacterized protein SCO5652;	U	0.49	-1.26
Q9F367	Putative tetR-family transcriptional regulatory protein;	D	0.48
Q9KXI9	Putative MarR-family transcriptional regulator;	D	0.48

## Sheet: D+U replicate 2
TrEMBL	Function / name	Cat	emPAI	DNAbinder
Q9F2L4	SubName: Full=Putative uncharacterized protein SCO3767;	U	27.35	0.4				Black = category D (no DNAbinder score taken because it's already known to bind DNA)
Q9RJ29	SubName: Full=Putative transcriptional regulator;	D	11.84					Green = category U, DNAbinder score >0 (predicted significant chance of binding DNA or RNA)
Q9KY22	SubName: Full=Putative uncharacterized protein SCO2368;	U	10.9	-1.41				Grey = categroy U, DNAbinder score <0 (no predicted significant change of binding DNA or RNA)
[truncated: 83 more rows]

## Sheet: Proteins for table 1
	TrEMBL	Function / annotation	Class	emPAI	DNAbinder	Both reps?		TrEMBL	Function / annotation	Class	emPAI	DNAbinder	Both reps?
[truncated: 25 more rows]

[truncated: 1 more sheets: Table 1]
